# Supplementary material for: 4-Chloro-N′-(5-chloro-2-hydroxy­benzyl­idene)benzohydrazide
Source: Acta Crystallogr Sect E Struct Rep Online. 2008 Aug 16;64(Pt 9):o1758. doi: 10.1107/S1600536808025816 (PMC2960552; doi:10.1107/S1600536808025816)
Supplement: Supplementary file 2 [file e-64-o1758-Isup2.hkl]

# 
# h,k,l, Fc-squared, Fo-squared, sigma(Fo-squared) and status flag 
# 
data_I
_shelx_title ' p21n in P2(1)/n' 
_shelx_refln_list_code          4 
_shelx_F_calc_maximum      217.00 
_exptl_crystal_F_000       632.00 
_reflns_d_resolution_high  0.8615 
 
loop_ 
 _symmetry_equiv_pos_as_xyz 
 'x, y, z' 
 '-x+1/2, y+1/2, -z+1/2' 
 '-x, -y, -z' 
 'x-1/2, -y-1/2, z-1/2' 
 
_cell_length_a     5.9206 
_cell_length_b    31.2452 
_cell_length_c     7.4284 
_cell_angle_alpha  90.000 
_cell_angle_beta   92.182 
_cell_angle_gamma  90.000 
 
_shelx_F_squared_multiplier     1.000 
 
loop_ 
 _refln_index_h 
 _refln_index_k 
 _refln_index_l 
 _refln_F_squared_calc 
 _refln_F_squared_meas 
 _refln_F_squared_sigma 
 _refln_observed_status 
   2   0   0    24428.76    24059.85    214.97 o 
   4   0   0       90.57      101.04      7.67 o 
   6   0   0       15.84       17.85      3.73 o 
   1   1   0     4573.44     4751.29     35.17 o 
   2   1   0      273.58      234.43      3.54 o 
   3   1   0       16.48       41.17      2.04 o 
   4   1   0       75.97       66.94      3.54 o 
   5   1   0       60.54       72.97      3.53 o 
   6   1   0      154.84      150.10      5.24 o 
   1   2   0     3457.82     3439.05     26.32 o 
   2   2   0       92.51       92.48      2.31 o 
   3   2   0      663.09      739.76      7.97 o 
   4   2   0       30.33       30.36      2.23 o 
   5   2   0      142.07      133.60      4.39 o 
   6   2   0       26.07       28.44      2.60 o 
   1   3   0     4811.51     4592.51     32.01 o 
   2   3   0     3653.09     3653.05     31.41 o 
   3   3   0     2477.79     2540.14     20.44 o 
   4   3   0        7.78        3.47      1.23 o 
   5   3   0      104.20      114.88      4.10 o 
   6   3   0        1.23        3.27      1.58 o 
   0   4   0     1673.97     1718.68     18.96 o 
   1   4   0     3080.20     3179.05     20.00 o 
   2   4   0      270.62      264.91      3.62 o 
   3   4   0        6.03        7.83      1.10 o 
   4   4   0      121.99      128.78      4.75 o 
   5   4   0       41.42       54.29      3.18 o 
   6   4   0        4.78        4.61      1.68 o 
   1   5   0      324.29      287.80      4.38 o 
   2   5   0      116.69      107.32      2.38 o 
   3   5   0      100.18       98.27      2.82 o 
   4   5   0      287.12      299.99      5.54 o 
   5   5   0        1.19        0.39      1.28 o 
   6   5   0        0.05        2.61      1.57 o 
   0   6   0        3.18        1.22      1.57 o 
   1   6   0     1288.19     1277.80      8.26 o 
   2   6   0      769.13      735.57      5.59 o 
   3   6   0       51.91       46.31      2.11 o 
   4   6   0      348.28      334.36      5.86 o 
   5   6   0       85.03       94.45      3.72 o 
   6   6   0      105.10      107.34      4.41 o 
   1   7   0      941.29      947.95      6.78 o 
   2   7   0       74.18       75.72      1.68 o 
   3   7   0      451.68      446.61      5.85 o 
   4   7   0       28.10       28.82      2.25 o 
   5   7   0        0.00        2.60      1.50 o 
   6   7   0        0.65        1.91      1.60 o 
   0   8   0       92.33       95.56      3.63 o 
   1   8   0        0.89        1.53      0.44 o 
   2   8   0      129.94      130.55      1.95 o 
   3   8   0        8.02        7.68      1.15 o 
   4   8   0      423.38      405.99      6.55 o 
   5   8   0      298.75      288.75      6.26 o 
   6   8   0       14.54       21.01      2.67 o 
   1   9   0       34.50       28.70      1.12 o 
   2   9   0       19.14       18.46      0.91 o 
   3   9   0        7.91        8.52      2.01 o 
   4   9   0       21.72       21.50      1.96 o 
   5   9   0       71.00       69.33      3.45 o 
   6   9   0       13.77       16.90      2.53 o 
   0  10   0      364.25      370.90      5.77 o 
   1  10   0      484.24      425.48      4.47 o 
   2  10   0       11.81        9.86      0.79 o 
   3  10   0      135.29      118.42      4.13 o 
   4  10   0       29.64       34.88      2.35 o 
   5  10   0       14.01       15.81      2.17 o 
   6  10   0        2.87        4.05      2.04 o 
   1  11   0        0.01        0.46      0.56 o 
   2  11   0     4254.25     4403.47     20.36 o 
   3  11   0        9.57        4.89      1.08 o 
   4  11   0     1367.27     1355.56     45.65 o 
   5  11   0       16.25       10.34      2.02 o 
   6  11   0        1.46       -0.16      1.75 o 
   0  12   0     2122.21     2082.30     21.34 o 
   1  12   0      205.19      212.40      3.31 o 
   2  12   0     4632.75     4696.42     21.64 o 
   3  12   0      104.76      102.39      3.65 o 
   4  12   0      919.42      954.53     20.06 o 
   5  12   0        5.93        4.63      2.64 o 
   6  12   0        3.62        1.06      1.98 o 
   1  13   0     4748.00     4970.66     27.81 o 
   2  13   0      632.51      703.15      5.46 o 
   3  13   0      857.22      817.62     19.34 o 
   4  13   0        9.90       10.23      1.71 o 
   5  13   0       31.01       25.32      3.10 o 
   6  13   0        0.17        1.96      2.13 o 
   0  14   0     3784.81     3654.82     30.64 o 
   1  14   0       48.29       55.67      2.73 o 
   2  14   0     1447.92     1409.44      9.37 o 
   3  14   0       54.08       52.08      2.27 o 
   4  14   0       51.60       44.47      3.29 o 
   5  14   0      293.20      294.29     13.84 o 
   6  14   0       32.38       33.48      4.45 o 
   1  15   0       86.70      143.98      3.06 o 
   2  15   0       24.62       26.39      1.42 o 
   3  15   0       35.41       40.71      3.63 o 
   4  15   0      490.10      469.65     15.59 o 
   5  15   0      280.71      288.54      7.85 o 
   6  15   0        3.29        1.59      2.35 o 
   0  16   0     1361.34     1331.02     15.11 o 
   1  16   0      907.01      895.79     10.27 o 
   2  16   0        1.40       10.08      1.23 o 
   3  16   0        0.54        0.97      1.30 o 
   4  16   0      362.11      340.06     15.11 o 
   5  16   0       13.24       12.73      3.52 o 
   6  16   0       13.73       15.25      8.48 o 
   1  17   0       22.06       39.31      1.89 o 
   2  17   0      769.55      742.67      7.92 o 
   3  17   0      396.96      425.15     29.10 o 
   4  17   0       73.02       75.32      4.73 o 
   5  17   0      265.05      284.95     14.27 o 
   6  17   0        3.55        2.09      2.46 o 
   0  18   0     1888.38     1803.58     23.07 o 
   1  18   0     1988.65     1995.55     14.79 o 
   2  18   0      313.88      301.41      4.98 o 
   3  18   0      120.61      113.03      6.62 o 
   4  18   0      215.31      233.17      7.74 o 
   5  18   0       69.27       79.61      5.34 o 
   1  19   0       37.11       37.05      2.75 o 
   2  19   0      111.32      100.95      3.03 o 
   3  19   0       71.53       62.67      4.15 o 
   4  19   0       94.19       94.58     15.75 o 
   5  19   0       84.32       72.30     16.63 o 
   0  20   0       13.72       13.37      2.88 o 
   1  20   0      990.16     1009.02      9.95 o 
   2  20   0       98.73       91.48      3.69 o 
   3  20   0      139.75      122.60      5.28 o 
   4  20   0      115.55      122.94      8.19 o 
   5  20   0       13.05       18.26      8.54 o 
   1  21   0      393.41      384.42      5.91 o 
   2  21   0       52.34       52.05      2.82 o 
   3  21   0      130.84      115.57      5.19 o 
   4  21   0       16.05       23.51      3.33 o 
   5  21   0       31.19       43.52      8.56 o 
   0  22   0        3.90       -0.45      1.23 o 
   1  22   0      860.87      852.64      9.44 o 
   2  22   0       21.21       22.47      2.22 o 
   3  22   0      170.12      148.23     11.49 o 
   4  22   0        3.50       11.00      2.70 o 
   5  22   0       17.77       14.66      3.10 o 
   1  23   0        7.22       19.66      2.59 o 
   2  23   0       11.91       11.62      2.51 o 
   3  23   0      178.84      170.04     10.92 o 
   4  23   0        0.83        0.34      1.75 o 
   5  23   0       39.47       42.27      5.94 o 
   0  24   0        9.20       16.68      2.65 o 
   1  24   0       95.92       82.30      3.78 o 
   2  24   0       66.75       64.81      3.95 o 
   3  24   0       94.28      112.07      7.97 o 
   4  24   0       37.24       34.29      4.48 o 
   5  24   0       47.10       46.32      4.79 o 
   1  25   0        0.81        1.00      1.82 o 
   2  25   0      108.16      109.28     10.29 o 
   3  25   0        0.05        2.61      1.61 o 
   4  25   0       15.42       17.13      4.57 o 
   0  26   0        9.55       14.37      4.65 o 
   1  26   0      380.11      376.75      7.58 o 
   2  26   0        0.46        1.73      3.65 o 
   3  26   0       49.27       45.73      8.52 o 
   4  26   0        0.88        1.11      2.01 o 
   1  27   0       59.91       69.43      4.30 o 
   2  27   0        9.38       17.40      4.24 o 
   3  27   0       87.58       79.82      4.92 o 
   4  27   0       18.41       13.66      4.98 o 
   0  28   0       63.04       67.24      6.16 o 
   1  28   0       27.34       34.46      3.53 o 
   2  28   0        4.34        7.21      2.11 o 
   3  28   0       25.90       25.07      3.47 o 
   4  28   0        1.11        2.12      2.09 o 
   1  29   0       85.99       88.83      4.87 o 
   2  29   0       22.11       18.11      4.94 o 
   3  29   0      144.02      155.62      6.86 o 
   4  29   0        1.01       -0.89      1.84 o 
   0  30   0        7.49       13.41      3.85 o 
   1  30   0      441.59      407.55     10.37 o 
   2  30   0       70.95       83.62      5.07 o 
   3  30   0       43.25       49.03      4.76 o 
   1  31   0       23.77       34.39      3.77 o 
   2  31   0       84.61       78.12      4.94 o 
   3  31   0       11.23       16.30      3.25 o 
   0  32   0       63.91       58.33      6.55 o 
   1  32   0      112.78      129.21      6.18 o 
   2  32   0       27.40       43.50      4.33 o 
   3  32   0        0.12        2.55      6.34 o 
   1  33   0        1.51        0.61      2.95 o 
   2  33   0       34.46       29.94      3.84 o 
   0  34   0       36.57       56.71      6.90 o 
   1  34   0      338.57      344.33     16.58 o 
   2  34   0       14.50       21.29      7.41 o 
   1  35   0       18.49       24.32      3.65 o 
   0  36   0        0.96        6.07      3.54 o 
  -5   0   1      209.60      202.77      7.24 o 
  -3   0   1     1616.70     1494.48     16.88 o 
  -1   0   1     5710.14     5701.77     88.85 o 
   1   0   1      516.06      480.41      9.26 o 
   3   0   1       50.10       38.75      4.46 o 
   5   0   1      298.48      306.73      9.61 o 
  -6   1   1        1.70        2.07      1.57 o 
  -5   1   1        6.46        4.49      1.40 o 
  -4   1   1      125.61      123.23      3.52 o 
  -3   1   1      602.32      608.98      6.90 o 
  -2   1   1      520.66      539.66      5.35 o 
  -1   1   1      855.86      864.89      5.85 o 
   0   1   1        0.66       -0.66      0.44 o 
   1   1   1      803.89      869.37      9.85 o 
   2   1   1      718.04      841.49     11.35 o 
   3   1   1        0.37        3.12      1.62 o 
   4   1   1       12.74       11.41      2.32 o 
   5   1   1        4.99        6.16      1.97 o 
   6   1   1        6.05        9.59      6.05 o 
  -6   2   1       35.00       41.02      3.29 o 
  -5   2   1       93.67       96.92      3.67 o 
  -4   2   1        0.05       -0.22      1.34 o 
  -3   2   1       64.82       64.07      3.59 o 
  -2   2   1       14.99       11.27      1.00 o 
  -1   2   1     1052.50     1087.84      6.96 o 
   0   2   1        4.29        4.00      0.66 o 
   1   2   1      103.24       76.02      4.09 o 
   2   2   1      468.34      471.25      8.13 o 
   3   2   1      184.31      184.76      4.08 o 
   4   2   1      139.04      133.65      3.98 o 
   5   2   1       34.64       31.28      2.78 o 
   6   2   1       86.74       80.49      7.45 o 
  -6   3   1        4.33        9.24      2.07 o 
  -5   3   1        9.11       11.48      1.80 o 
  -4   3   1      165.16      159.03      4.00 o 
  -3   3   1     1684.88     1718.29     13.13 o 
  -2   3   1      588.21      591.75      5.67 o 
  -1   3   1    11452.16    11218.95     59.13 o 
   0   3   1        9.52        8.49      0.59 o 
   1   3   1       18.95       13.80      0.92 o 
   2   3   1      956.20      969.53      8.93 o 
   3   3   1     1940.95     2078.41     15.88 o 
   4   3   1       52.52       53.78      2.88 o 
   5   3   1        0.03       -0.93      1.08 o 
   6   3   1        2.71        3.68      2.17 o 
  -6   4   1      129.75      147.60      8.36 o 
  -5   4   1        0.03        1.07      1.22 o 
  -4   4   1       11.16       19.22      1.60 o 
  -3   4   1     1013.76     1015.66     12.78 o 
  -2   4   1      365.00      362.65      5.12 o 
  -1   4   1    12005.36    11739.77     55.26 o 
   0   4   1       82.06       89.14      7.62 o 
   1   4   1     5000.84     4837.48     29.61 o 
   2   4   1      297.33      278.31      4.09 o 
   3   4   1     1124.64     1187.82      8.75 o 
   4   4   1       13.59       10.40      2.59 o 
   5   4   1       24.78       26.97      2.95 o 
   6   4   1      137.75      128.79      8.11 o 
  -6   5   1       26.10       25.43      2.70 o 
  -5   5   1        4.17        3.94      1.70 o 
  -4   5   1       98.37       99.40      3.22 o 
  -3   5   1      215.38      197.05      3.74 o 
  -2   5   1      139.62      113.81      2.97 o 
  -1   5   1      299.92      310.67      2.76 o 
   0   5   1     2214.99     2252.91     31.85 o 
   1   5   1     2723.35     2764.02     23.96 o 
   2   5   1      944.71      874.95      8.71 o 
   3   5   1      502.24      504.48      6.39 o 
   4   5   1        8.76       12.86      1.77 o 
   5   5   1        5.36        5.08      1.88 o 
   6   5   1       37.28       41.40      4.69 o 
  -6   6   1        9.98       11.53      2.07 o 
  -5   6   1        2.71        3.99      1.55 o 
  -4   6   1      123.81      129.76      3.63 o 
  -3   6   1      106.77       99.20      2.18 o 
  -2   6   1       41.62       46.22      1.37 o 
  -1   6   1     1862.22     1796.42      9.56 o 
   0   6   1      354.31      364.78      4.01 o 
   1   6   1     2539.40     2566.72     17.34 o 
   2   6   1      382.29      378.29      5.07 o 
   3   6   1        0.90        0.82      0.73 o 
   4   6   1        3.54        4.06      1.54 o 
   5   6   1      259.25      259.90      6.99 o 
   6   6   1       34.02       35.12      4.40 o 
  -6   7   1      118.80      134.55     10.31 o 
  -5   7   1      185.48      176.73      7.28 o 
  -4   7   1      275.12      272.83      7.79 o 
  -3   7   1      162.88      160.01      2.91 o 
  -2   7   1      393.17      363.77      4.43 o 
  -1   7   1     1032.23      984.60      6.14 o 
   0   7   1       19.77       28.52      1.01 o 
   1   7   1        0.01        0.41      0.57 o 
   2   7   1     2771.17     2640.88     19.00 o 
   3   7   1       29.72       26.11      1.93 o 
   4   7   1      478.70      502.80     15.55 o 
   5   7   1       66.32       63.92      3.89 o 
   6   7   1       25.25       15.38      3.40 o 
  -6   8   1        0.98        3.58      1.64 o 
  -5   8   1      144.34      140.56      7.75 o 
  -4   8   1       19.09       22.88      1.99 o 
  -3   8   1      198.43      191.77      4.48 o 
  -2   8   1        3.57        4.30      1.18 o 
  -1   8   1     6715.79     6718.55     30.69 o 
   0   8   1     1052.04     1052.85      7.36 o 
   1   8   1     5926.21     5848.75     43.48 o 
   2   8   1      257.43      285.83      4.50 o 
   3   8   1      389.96      395.71      5.03 o 
   4   8   1        6.82        7.89      1.84 o 
   5   8   1        2.20        2.36      2.85 o 
   6   8   1       22.05       17.30      4.33 o 
  -6   9   1        9.39        2.56      1.58 o 
  -5   9   1      356.51      351.56      7.97 o 
  -4   9   1      118.29      110.16      3.47 o 
  -3   9   1     1457.49     1479.27     20.86 o 
  -2   9   1      142.00      134.35      3.23 o 
  -1   9   1        0.08        1.86      0.58 o 
   0   9   1     4598.14     4528.86     28.04 o 
   1   9   1       52.46       65.21      2.04 o 
   2   9   1     2033.19     1971.40     15.53 o 
   3   9   1      430.54      429.87      5.36 o 
   4   9   1      585.36      607.16     10.41 o 
   5   9   1      619.25      611.88     10.71 o 
   6   9   1       23.33       29.29      4.20 o 
  -6  10   1        0.08        0.13      1.48 o 
  -5  10   1      398.61      393.75      7.32 o 
  -4  10   1       57.07       66.72      3.40 o 
  -3  10   1      938.64      977.59     12.41 o 
  -2  10   1       36.71       56.43      1.66 o 
  -1  10   1     1575.17     1542.92      8.99 o 
   0  10   1     2460.60     2583.53     60.11 o 
   1  10   1     2728.16     2662.30     18.60 o 
   2  10   1       49.05       35.92      1.94 o 
   3  10   1       87.36       95.84      2.60 o 
   4  10   1     1362.23     1388.17     25.34 o 
   5  10   1       82.19       79.97      4.17 o 
   6  10   1       92.42      114.12      6.72 o 
  -6  11   1       28.24       20.58      2.64 o 
  -5  11   1       32.11       39.17      2.88 o 
  -4  11   1      245.11      259.89      5.12 o 
  -3  11   1      287.73      262.73      5.70 o 
  -2  11   1      510.18      547.45      5.08 o 
  -1  11   1     1619.26     1665.38     11.31 o 
   0  11   1       72.78       86.64      2.26 o 
   1  11   1      612.44      599.14      6.72 o 
   2  11   1        4.29       12.54      1.89 o 
   3  11   1      671.76      598.25      9.59 o 
   4  11   1      140.28      161.70      4.97 o 
   5  11   1        4.04        2.20      3.78 o 
   6  11   1        0.09        2.23      3.50 o 
  -6  12   1        3.65        1.90      3.31 o 
  -5  12   1      537.46      567.34     11.16 o 
  -4  12   1      209.80      194.33      6.29 o 
  -3  12   1      303.47      301.34      5.12 o 
  -2  12   1     5553.34     5796.28     40.01 o 
  -1  12   1        2.07        1.81      1.05 o 
   0  12   1      820.13      795.24      7.88 o 
   1  12   1      823.49      841.93     11.96 o 
   2  12   1     1443.96     1545.10     13.55 o 
   3  12   1      211.97      216.36      3.92 o 
   4  12   1      922.42      854.20     47.28 o 
   5  12   1       30.81       25.76      5.75 o 
   6  12   1        1.04        2.26      2.59 o 
  -6  13   1        5.05        7.43      2.38 o 
  -5  13   1        7.99        7.91      1.84 o 
  -4  13   1       45.92       46.86      3.07 o 
  -3  13   1      150.28      142.13      2.93 o 
  -2  13   1      455.93      467.60      4.79 o 
  -1  13   1      123.26      134.13      2.19 o 
   0  13   1      168.33      158.92      3.57 o 
   1  13   1     8002.33     8317.44     90.16 o 
   2  13   1       88.08       82.67      2.90 o 
   3  13   1     1476.70     1398.26     30.38 o 
   4  13   1       29.28       24.64      3.41 o 
   5  13   1       43.15       42.80      5.35 o 
   6  13   1       46.48       59.17      9.20 o 
  -6  14   1       13.33       19.75      3.15 o 
  -5  14   1       54.96       38.05      3.72 o 
  -4  14   1       75.91       64.23      2.89 o 
  -3  14   1       41.57       41.52      1.85 o 
  -2  14   1      685.50      681.85      6.06 o 
  -1  14   1      248.72      269.63      3.42 o 
   0  14   1     1006.30     1065.56      9.67 o 
   1  14   1      466.66      501.01     13.84 o 
   2  14   1     1896.64     1904.37     16.76 o 
   3  14   1       41.40       39.50      2.53 o 
   4  14   1      417.42      372.96     19.36 o 
   5  14   1       18.77       26.84      3.72 o 
   6  14   1        1.23        3.50      2.48 o 
  -6  15   1        1.27       -0.24      1.85 o 
  -5  15   1       15.33       14.53      2.55 o 
  -4  15   1      755.97      749.89     11.08 o 
  -3  15   1      260.08      273.20      4.29 o 
  -2  15   1     2402.35     2547.24     23.55 o 
  -1  15   1       26.05       37.85      1.82 o 
   0  15   1        2.84        3.73      0.99 o 
   1  15   1      398.07      455.51      8.54 o 
   2  15   1      258.88      277.73      5.21 o 
   3  15   1        1.01        0.29      1.68 o 
   4  15   1      194.05      191.60     13.13 o 
   5  15   1        0.21        1.73      2.06 o 
   6  15   1        2.80        3.33      4.70 o 
  -6  16   1        0.84       -0.33      2.53 o 
  -5  16   1       38.24       45.04      6.28 o 
  -4  16   1      143.80      137.71      4.94 o 
  -3  16   1        2.90        4.41      1.04 o 
  -2  16   1       49.94       47.38      1.78 o 
  -1  16   1       68.72       71.14      1.80 o 
   0  16   1       25.31       20.68      1.34 o 
   1  16   1      165.54      180.57      5.66 o 
   2  16   1      164.77      159.12      4.05 o 
   3  16   1      226.09      250.61      5.47 o 
   4  16   1       13.42       15.84      5.59 o 
   5  16   1       58.71       64.11      5.21 o 
   6  16   1        1.26        3.36      2.59 o 
  -6  17   1        0.00        0.61      1.92 o 
  -5  17   1        6.89        8.02      2.16 o 
  -4  17   1       12.89       16.76      2.42 o 
  -3  17   1        0.21        0.06      1.05 o 
  -2  17   1       29.08       35.38      1.62 o 
  -1  17   1      126.92      136.11      2.69 o 
   0  17   1       47.82       46.61      2.67 o 
   1  17   1        0.11        0.66      0.87 o 
   2  17   1      116.19      127.04      3.71 o 
   3  17   1       96.31       97.53      5.36 o 
   4  17   1       90.49      108.36      6.84 o 
   5  17   1       13.85       11.12      3.47 o 
  -5  18   1       12.42       13.84      2.59 o 
  -4  18   1      100.34       90.60      4.13 o 
  -3  18   1       85.32       90.34      3.09 o 
  -2  18   1        4.90        6.64      1.21 o 
  -1  18   1      252.99      224.56      3.68 o 
   0  18   1       34.53       27.45      1.61 o 
   1  18   1       12.40       18.24      1.71 o 
   2  18   1       51.92       50.91      2.59 o 
   3  18   1       19.34       13.66      1.89 o 
   4  18   1      227.15      217.31     19.84 o 
   5  18   1       57.28       60.72      5.16 o 
  -5  19   1       14.37       12.69      2.50 o 
  -4  19   1        2.20        2.28      1.58 o 
  -3  19   1      261.98      252.85      6.39 o 
  -2  19   1        1.52        0.95      0.93 o 
  -1  19   1      115.32      121.71      2.82 o 
   0  19   1       39.65       31.71      1.70 o 
   1  19   1       42.94       44.63      2.40 o 
   2  19   1        0.30        0.69      1.02 o 
   3  19   1       23.08       24.44      3.31 o 
   4  19   1        1.13        2.61      1.89 o 
   5  19   1        2.43        0.64      4.11 o 
  -5  20   1       40.47       35.07      3.57 o 
  -4  20   1        1.62        1.01      1.69 o 
  -3  20   1        0.01       -1.03      1.05 o 
  -2  20   1       28.28       26.19      1.90 o 
  -1  20   1      348.44      323.34      9.98 o 
   0  20   1       17.30       16.15      1.43 o 
   1  20   1     1157.36     1113.90     12.17 o 
   2  20   1       18.40       18.24      1.95 o 
   3  20   1        4.85        5.21      2.66 o 
   4  20   1        2.61        4.47      1.97 o 
   5  20   1      127.33      119.88      7.03 o 
  -5  21   1        3.90        3.01      3.20 o 
  -4  21   1       46.17       47.21      4.63 o 
  -3  21   1       16.68       19.69      1.98 o 
  -2  21   1       53.33       52.22      2.82 o 
  -1  21   1       17.74       23.72      2.14 o 
   0  21   1       57.90       52.82      2.35 o 
   1  21   1      126.30      118.83      3.83 o 
   2  21   1      532.32      520.91      8.29 o 
   3  21   1        0.12        1.12      1.29 o 
   4  21   1       59.67       74.62      8.04 o 
   5  21   1        2.52        1.71      2.19 o 
  -5  22   1       10.42       12.64      2.51 o 
  -4  22   1        5.45        2.44      1.54 o 
  -3  22   1      116.65      132.75      3.99 o 
  -2  22   1      359.61      341.03      6.76 o 
  -1  22   1     1707.92     1664.18     16.22 o 
   0  22   1       36.70       43.07      2.70 o 
   1  22   1      863.60      795.28     10.37 o 
   2  22   1        0.03        0.18      1.06 o 
   3  22   1      172.73      176.34      5.17 o 
   4  22   1        6.37        3.85      2.04 o 
   5  22   1        0.02       -2.65      1.77 o 
  -5  23   1        2.08        3.25      2.22 o 
  -4  23   1        0.44        0.30      1.78 o 
  -3  23   1       84.81       87.54      3.86 o 
  -2  23   1        0.02        0.31      1.25 o 
  -1  23   1      146.27      160.56      4.72 o 
   0  23   1       14.62       14.40      1.96 o 
   1  23   1       52.13       56.32      3.40 o 
   2  23   1      153.97      168.98      4.94 o 
   3  23   1      196.23      169.10      5.17 o 
   4  23   1        8.18       17.69      3.02 o 
   5  23   1        0.75        2.92      3.04 o 
  -5  24   1        1.24        1.59      2.20 o 
  -4  24   1        5.85        3.96      3.06 o 
  -3  24   1      294.35      302.39     12.08 o 
  -2  24   1      210.71      200.22      5.46 o 
  -1  24   1      795.04      783.07     11.90 o 
   0  24   1     2513.01     2488.46     35.74 o 
   1  24   1      119.93      117.34      4.17 o 
   2  24   1      417.18      376.92      7.45 o 
   3  24   1       20.33       28.98      2.74 o 
   4  24   1       60.42       63.62      5.00 o 
   5  24   1       30.61       46.48      4.99 o 
  -4  25   1       16.77       18.69      3.13 o 
  -3  25   1        0.31        1.47      1.50 o 
  -2  25   1      119.40      125.68      5.32 o 
  -1  25   1      758.20      771.08     10.92 o 
   0  25   1      210.88      260.88      6.99 o 
   1  25   1        6.75        7.68      1.78 o 
   2  25   1       40.78       45.26      3.11 o 
   3  25   1        3.22       16.79      2.28 o 
   4  25   1       47.94       39.60      4.25 o 
  -4  26   1        0.57        0.94      1.96 o 
  -3  26   1        7.13        3.52      1.72 o 
  -2  26   1      560.32      562.67      9.60 o 
  -1  26   1      452.78      467.08      8.54 o 
   0  26   1     4182.07     4123.69     32.64 o 
   1  26   1       68.08       69.58      4.16 o 
   2  26   1      734.81      645.62     10.35 o 
   3  26   1       11.30       14.92      3.51 o 
   4  26   1        0.16       -0.54      1.69 o 
  -4  27   1        5.67        3.44      2.25 o 
  -3  27   1      102.27      107.52      6.45 o 
  -2  27   1      111.36      109.15      4.46 o 
  -1  27   1       26.89       36.20      2.94 o 
   0  27   1      683.06      745.43     24.90 o 
   1  27   1      239.14      225.07      9.62 o 
   2  27   1        1.27        3.90      1.62 o 
   3  27   1      158.17      151.86      5.32 o 
   4  27   1        0.49       -1.57      1.76 o 
  -4  28   1       41.65       38.51      4.37 o 
  -3  28   1        8.77        7.49      2.04 o 
  -2  28   1        0.13        0.77      1.48 o 
  -1  28   1       76.14       85.28      4.03 o 
   0  28   1      231.65      223.56      6.28 o 
   1  28   1        4.21        6.07      1.69 o 
   2  28   1        0.56        1.44      1.42 o 
   3  28   1       12.49       15.84      2.51 o 
   4  28   1        9.61        6.98      2.43 o 
  -4  29   1       35.00       35.58      4.31 o 
  -3  29   1       35.09       38.63      4.14 o 
  -2  29   1       86.77       89.01      4.27 o 
  -1  29   1      218.51      211.04      6.15 o 
   0  29   1       42.25       45.31      3.34 o 
   1  29   1       49.11       45.05      3.30 o 
   2  29   1      204.83      177.93      6.88 o 
   3  29   1      191.89      174.16      5.87 o 
   4  29   1       14.53       13.54      4.76 o 
  -3  30   1       13.30       15.36      3.08 o 
  -2  30   1      353.23      342.69      8.07 o 
  -1  30   1        0.33        3.60      1.78 o 
   0  30   1       53.50       60.38      3.71 o 
   1  30   1        3.94        6.05      1.84 o 
   2  30   1       41.83       41.26      3.41 o 
   3  30   1        0.46        2.47      1.87 o 
  -3  31   1       38.80       30.12      3.94 o 
  -2  31   1       18.43       19.67      2.74 o 
  -1  31   1       53.42       58.21      3.88 o 
   0  31   1        0.60        0.58      1.55 o 
   1  31   1        1.71       -0.90      2.31 o 
   2  31   1        9.87       12.91      2.37 o 
   3  31   1       14.81       10.92      2.78 o 
  -3  32   1        5.81        3.75      2.93 o 
  -2  32   1        1.44        2.67      1.75 o 
  -1  32   1       11.96       15.51      2.99 o 
   0  32   1        0.57       -0.57      1.50 o 
   1  32   1       78.78       85.80      4.38 o 
   2  32   1       27.88       27.59      3.38 o 
   3  32   1        5.68        5.98      3.21 o 
  -2  33   1        1.76        3.59      1.88 o 
  -1  33   1       13.45       18.15      2.70 o 
   0  33   1        2.49        6.24      2.02 o 
   1  33   1        0.09        3.70      2.22 o 
   2  33   1        1.11        1.19      1.70 o 
  -2  34   1        9.18        7.63      2.61 o 
  -1  34   1       12.13       13.24      2.54 o 
   0  34   1        5.54        5.61      2.14 o 
   1  34   1       50.84       55.08      6.16 o 
   2  34   1        7.82        6.44      2.22 o 
  -1  35   1       15.68       19.86      3.07 o 
   0  35   1        3.84        3.39      2.32 o 
   1  35   1        3.11        8.57      2.30 o 
  -6   0   2       56.64       58.16      8.61 o 
  -4   0   2       10.28       12.43      4.94 o 
  -2   0   2     2232.17     2084.79     18.78 o 
   0   0   2    47086.86    43526.62    311.83 o 
   2   0   2    11758.19    12594.16    129.29 o 
   4   0   2       25.58       19.71      4.46 o 
   6   0   2       36.61       18.57      5.42 o 
  -6   1   2       17.33       18.10      2.54 o 
  -5   1   2       17.08       18.54      2.08 o 
  -4   1   2      119.18      118.33      3.49 o 
  -3   1   2       22.00       17.64      2.00 o 
  -2   1   2      865.93      814.19      8.29 o 
  -1   1   2    10254.48    10196.44    126.15 o 
   0   1   2    17123.58    16958.30     88.51 o 
   1   1   2     4377.55     4217.34     46.75 o 
   2   1   2      421.54      451.82      8.48 o 
   3   1   2      251.16      183.33      6.27 o 
   4   1   2       20.28       24.04      3.35 o 
   5   1   2      357.52      352.12     13.76 o 
   6   1   2        1.53        0.41      1.87 o 
  -6   2   2        2.43        4.46      1.49 o 
  -5   2   2       35.41       35.63      2.61 o 
  -4   2   2       23.63       27.22      2.11 o 
  -3   2   2     2303.31     2292.02     13.83 o 
  -2   2   2      316.69      301.33      3.85 o 
  -1   2   2    43940.62    39991.89    811.65 o 
   0   2   2     3447.01     3620.71     19.41 o 
   1   2   2     2992.64     3046.20     34.91 o 
   2   2   2       60.91       52.60      7.62 o 
   3   2   2      241.78      258.74      7.38 o 
   4   2   2      128.45      150.30      6.40 o 
   5   2   2      106.41      117.76      5.20 o 
   6   2   2        9.31       12.80      3.23 o 
  -6   3   2        0.03        0.84      1.64 o 
  -5   3   2        5.33        3.69      1.74 o 
  -4   3   2        3.10        3.72      1.29 o 
  -3   3   2      114.79      115.75      2.59 o 
  -2   3   2      671.42      697.17     10.58 o 
  -1   3   2     1814.72     1874.38     23.19 o 
   0   3   2      160.23      173.65      2.21 o 
   1   3   2      577.30      576.72     17.28 o 
   2   3   2      605.26      557.98     12.17 o 
   3   3   2      837.57      953.63     14.62 o 
   4   3   2      202.68      207.09     13.37 o 
   5   3   2       67.81       49.42      4.57 o 
   6   3   2        1.38       -0.51      2.11 o 
  -6   4   2        3.07        5.89      2.04 o 
  -5   4   2       65.94       73.96      3.19 o 
  -4   4   2      117.93      113.37      3.51 o 
  -3   4   2       66.26       65.28      2.53 o 
  -2   4   2     1386.76     1324.53      9.33 o 
  -1   4   2       59.42       65.78      1.33 o 
   0   4   2      294.14      333.22      4.28 o 
   1   4   2        6.82        8.68      1.19 o 
   2   4   2       18.94       15.62      1.98 o 
   3   4   2      144.52      153.87      3.83 o 
   4   4   2       71.70       71.07      4.42 o 
   5   4   2       79.30       80.09      5.11 o 
   6   4   2       71.53       82.62      6.07 o 
  -6   5   2       10.80       18.34      2.81 o 
  -5   5   2        0.43        0.86      1.24 o 
  -4   5   2      491.32      491.72      8.40 o 
  -3   5   2      543.98      521.79      5.26 o 
  -2   5   2     1488.94     1435.67     15.74 o 
  -1   5   2      603.98      594.70      4.32 o 
   0   5   2     1219.24     1260.84      8.14 o 
   1   5   2      154.43      188.97      4.18 o 
   2   5   2     2953.15     2992.00     23.88 o 
   3   5   2       30.81       34.61      2.08 o 
   4   5   2      161.13      156.07      6.21 o 
   5   5   2      175.88      193.63      7.64 o 
   6   5   2        0.01        1.53      2.47 o 
  -6   6   2      152.92      157.10      8.75 o 
  -5   6   2       17.70       18.90      2.09 o 
  -4   6   2      101.88      109.45      3.40 o 
  -3   6   2        0.59        0.92      0.76 o 
  -2   6   2       17.20       21.10      1.08 o 
  -1   6   2      900.06      908.17      8.85 o 
   0   6   2       71.00       61.10      1.34 o 
   1   6   2     1525.65     1525.92     23.51 o 
   2   6   2        3.01        5.89      1.21 o 
   3   6   2      179.07      170.86      4.00 o 
   4   6   2      124.14      117.29      5.45 o 
   5   6   2       26.24       28.69      3.77 o 
   6   6   2       98.61       96.32      6.32 o 
  -6   7   2        5.93        6.66      2.53 o 
  -5   7   2        7.43        4.73      1.47 o 
  -4   7   2       17.72       18.01      1.84 o 
  -3   7   2      189.34      175.93      3.05 o 
  -2   7   2      105.93      105.62      2.05 o 
  -1   7   2      251.57      253.32      2.72 o 
   0   7   2       90.21       92.36      1.61 o 
   1   7   2     1262.18     1271.79     12.38 o 
   2   7   2       43.36       53.35      3.23 o 
   3   7   2        0.72        0.47      0.93 o 
   4   7   2       38.73       33.97      3.63 o 
   5   7   2       63.94       53.16      4.78 o 
   6   7   2        0.01        0.63      2.38 o 
  -6   8   2        0.71        1.58      2.23 o 
  -5   8   2       70.24       68.14      3.50 o 
  -4   8   2      158.85      148.93      3.84 o 
  -3   8   2      513.18      502.89      5.45 o 
  -2   8   2       26.55       35.63      1.71 o 
  -1   8   2       90.69       93.28      1.70 o 
   0   8   2      381.87      356.85      3.35 o 
   1   8   2      131.61      125.35      2.69 o 
   2   8   2      116.49      124.79      5.20 o 
   3   8   2      228.12      225.61      4.75 o 
   4   8   2      329.90      312.93     15.80 o 
   5   8   2       88.05       86.94      5.52 o 
   6   8   2       14.48       14.72      6.90 o 
  -6   9   2        5.55        3.92      2.03 o 
  -5   9   2      308.50      291.26      6.02 o 
  -4   9   2        6.34        5.51      1.37 o 
  -3   9   2      925.45      929.85     14.49 o 
  -2   9   2       61.66       64.75      1.72 o 
  -1   9   2      522.44      518.45      4.95 o 
   0   9   2       15.27       20.36      0.91 o 
   1   9   2      817.86      873.30      8.40 o 
   2   9   2       16.16       16.60      1.78 o 
   3   9   2      166.73      161.55      4.05 o 
   4   9   2       14.10       15.54      6.88 o 
   5   9   2       50.06       59.01     10.90 o 
   6   9   2       27.41       28.24      4.85 o 
  -6  10   2        4.16        3.63      2.06 o 
  -5  10   2       11.10       11.78      1.89 o 
  -4  10   2      245.12      260.18      5.06 o 
  -3  10   2      268.27      298.46      4.15 o 
  -2  10   2      604.37      580.65      5.24 o 
  -1  10   2       93.54       87.43      1.77 o 
   0  10   2       17.17       18.69      0.94 o 
   1  10   2      186.41      165.77      3.49 o 
   2  10   2       58.32       53.53      3.07 o 
   3  10   2       37.79       40.12      2.49 o 
   4  10   2       94.30       94.08      5.22 o 
   5  10   2        8.09        7.20      2.39 o 
   6  10   2        3.78        3.60      2.29 o 
  -6  11   2        0.82        0.09      1.69 o 
  -5  11   2       35.31       33.47      2.57 o 
  -4  11   2      619.42      630.87     14.54 o 
  -3  11   2        0.02       -1.15      0.77 o 
  -2  11   2     2449.85     2435.90     29.09 o 
  -1  11   2        2.24        2.86      0.63 o 
   0  11   2       71.63       79.01      1.67 o 
   1  11   2     1543.66     1591.97     17.52 o 
   2  11   2      192.50      192.45      4.28 o 
   3  11   2      188.90      183.81      4.50 o 
   4  11   2      194.25      209.86      7.51 o 
   5  11   2       45.59       32.54      6.10 o 
   6  11   2        0.84       -1.35      1.77 o 
  -6  12   2       11.22        7.65      2.29 o 
  -5  12   2        7.48        4.36      1.49 o 
  -4  12   2        0.98        4.59      1.44 o 
  -3  12   2        4.79        4.90      1.02 o 
  -2  12   2      556.25      550.80      7.90 o 
  -1  12   2      228.90      220.39      2.93 o 
   0  12   2     1200.36     1204.09      9.63 o 
   1  12   2     1008.98     1012.56     20.33 o 
   2  12   2     1175.62     1240.54     12.27 o 
   3  12   2      229.27      215.54      7.99 o 
   4  12   2      905.52      881.59     40.39 o 
   5  12   2       29.69       29.90      3.99 o 
   6  12   2       74.80       88.46     12.39 o 
  -6  13   2       16.71        7.51      3.34 o 
  -5  13   2       99.09      105.10      4.64 o 
  -4  13   2       16.58       20.84      2.47 o 
  -3  13   2       46.66       46.46      1.96 o 
  -2  13   2        3.32        3.06      0.85 o 
  -1  13   2       70.00       57.71      1.66 o 
   0  13   2      291.04      328.68      3.55 o 
   1  13   2     5296.39     5372.52     35.02 o 
   2  13   2        0.64        0.63      0.94 o 
   3  13   2     3330.61     3289.05     58.10 o 
   4  13   2       42.22       43.52      5.09 o 
   5  13   2       12.04       14.10      3.11 o 
   6  13   2        0.58        1.23      2.58 o 
  -6  14   2        1.67        4.93      3.10 o 
  -5  14   2      580.43      565.79     18.40 o 
  -4  14   2        4.96        1.95      1.19 o 
  -3  14   2      375.45      390.12      4.96 o 
  -2  14   2      921.56      919.43     11.23 o 
  -1  14   2       53.29       55.48      1.93 o 
   0  14   2      142.34      127.57      3.20 o 
   1  14   2     1714.80     1845.27     15.53 o 
   2  14   2       44.96       40.59      2.34 o 
   3  14   2      300.64      285.08      7.65 o 
   4  14   2        3.66        3.73      2.06 o 
   5  14   2       26.04       27.12      3.81 o 
   6  14   2       61.47       81.87      6.21 o 
  -6  15   2      119.27      117.06      7.12 o 
  -5  15   2       56.39       60.90      7.12 o 
  -4  15   2       28.30       30.36      2.62 o 
  -3  15   2       35.72       36.49      1.82 o 
  -2  15   2      973.48      988.10     10.75 o 
  -1  15   2        0.25        0.37      0.63 o 
   0  15   2      352.19      394.86      5.15 o 
   1  15   2        2.14       -0.04      0.89 o 
   2  15   2       87.58       79.78      3.86 o 
   3  15   2        1.65        2.91      1.34 o 
   4  15   2        2.42        5.48      2.27 o 
   5  15   2        7.27       12.01      7.89 o 
  -6  16   2        0.13        0.70      2.90 o 
  -5  16   2        0.03        5.18      2.71 o 
  -4  16   2        0.98        1.23      1.39 o 
  -3  16   2      136.01      137.83      3.51 o 
  -2  16   2      175.15      153.46      2.95 o 
  -1  16   2      150.77      155.05      3.92 o 
   0  16   2     4265.98     4279.72     29.47 o 
   1  16   2      126.05      114.08      3.35 o 
   2  16   2      134.85      133.04      3.89 o 
   3  16   2      387.22      368.94      9.51 o 
   4  16   2      956.40      937.65     42.60 o 
   5  16   2       55.13       71.79     10.07 o 
  -5  17   2       11.24        8.91      2.99 o 
  -4  17   2        6.22       11.66      2.01 o 
  -3  17   2      142.99      155.76      3.33 o 
  -2  17   2       55.05       69.46      2.13 o 
  -1  17   2      100.58       97.24      2.28 o 
   0  17   2      250.70      261.37      8.37 o 
   1  17   2       33.15       22.40      1.86 o 
   2  17   2      557.94      527.02      7.91 o 
   3  17   2       11.92       17.74      2.41 o 
   4  17   2      970.63      956.61     27.51 o 
   5  17   2      175.81      188.33     13.61 o 
  -5  18   2      182.77      177.09     11.27 o 
  -4  18   2      150.98      164.97      5.16 o 
  -3  18   2        0.20        2.52      1.42 o 
  -2  18   2      143.10      145.78      2.97 o 
  -1  18   2      858.67      859.51     14.50 o 
   0  18   2       13.96       15.56      1.54 o 
   1  18   2      398.61      369.48      6.30 o 
   2  18   2       76.92       67.66      3.04 o 
   3  18   2        6.85        7.89      3.08 o 
   4  18   2       20.00       25.97      3.57 o 
   5  18   2        0.12        1.65      1.99 o 
  -5  19   2       38.94       43.93      6.16 o 
  -4  19   2       90.94       92.33     11.16 o 
  -3  19   2      240.00      252.77      7.22 o 
  -2  19   2      123.21      113.24      2.71 o 
  -1  19   2      321.40      323.47      7.56 o 
   0  19   2      148.27      144.44      3.34 o 
   1  19   2        0.30       -0.99      0.89 o 
   2  19   2      845.34      796.98     10.36 o 
   3  19   2        7.84        8.43      1.74 o 
   4  19   2        5.15        4.04      2.47 o 
   5  19   2       10.77       12.41      3.12 o 
  -5  20   2       36.48       34.77      4.63 o 
  -4  20   2       31.42       30.76      2.85 o 
  -3  20   2      174.05      158.53      4.07 o 
  -2  20   2       14.00       20.31      1.80 o 
  -1  20   2      875.74      883.44     21.89 o 
   0  20   2      188.26      177.04      3.81 o 
   1  20   2      620.41      601.14      8.59 o 
   2  20   2       19.15       15.43      1.94 o 
   3  20   2       14.43       13.64      2.01 o 
   4  20   2       44.61       41.05      4.22 o 
   5  20   2       50.95       66.50      8.87 o 
  -5  21   2        1.25       -1.32      2.40 o 
  -4  21   2        4.88       11.53      2.85 o 
  -3  21   2       64.18       67.41      2.93 o 
  -2  21   2      125.90      122.97      3.47 o 
  -1  21   2      237.24      245.81      8.26 o 
   0  21   2      161.42      163.96      3.75 o 
   1  21   2        2.83        3.15      1.60 o 
   2  21   2       69.81       61.14      3.12 o 
   3  21   2       74.56       60.69      3.30 o 
   4  21   2       67.39       61.79      6.10 o 
   5  21   2        0.12       -0.27      2.01 o 
  -5  22   2        0.51        1.59      2.47 o 
  -4  22   2        0.07        0.44      2.19 o 
  -3  22   2       80.32       81.78      3.23 o 
  -2  22   2      242.90      231.26      5.57 o 
  -1  22   2      224.58      232.74      5.46 o 
   0  22   2      219.21      219.98      4.40 o 
   1  22   2       47.65       51.91      2.87 o 
   2  22   2       12.95       13.28      1.99 o 
   3  22   2      130.80      103.45      4.17 o 
   4  22   2       52.37       50.15      5.27 o 
   5  22   2        3.65       -0.50      2.00 o 
  -5  23   2       21.34       24.44      9.00 o 
  -4  23   2       26.58       24.73      3.88 o 
  -3  23   2      292.28      296.68      5.83 o 
  -2  23   2      154.47      154.73      8.43 o 
  -1  23   2      434.63      411.18      8.06 o 
   0  23   2       11.69       14.00      1.88 o 
   1  23   2        1.29        0.93      1.27 o 
   2  23   2       40.04       38.42      2.86 o 
   3  23   2       44.08       47.31      3.28 o 
   4  23   2       13.45       10.63      4.41 o 
   5  23   2        0.40        3.01      3.54 o 
  -4  24   2        7.18       10.30      3.07 o 
  -3  24   2       27.81       31.02      3.91 o 
  -2  24   2       36.81       39.58      2.88 o 
  -1  24   2        7.49       10.60      2.40 o 
   0  24   2        0.36        2.19      2.48 o 
   1  24   2        2.96        0.59      1.25 o 
   2  24   2        2.11        0.44      1.40 o 
   3  24   2        0.95       -0.05      1.28 o 
   4  24   2       21.50       15.16      4.06 o 
  -4  25   2       70.12       69.92      5.70 o 
  -3  25   2        4.62        1.97      1.67 o 
  -2  25   2      130.54      126.05      4.52 o 
  -1  25   2      194.73      188.11      5.41 o 
   0  25   2       19.11       21.88      2.46 o 
   1  25   2        2.03        2.70      1.59 o 
   2  25   2       71.24       58.34      3.38 o 
   3  25   2        5.86        9.32      2.05 o 
   4  25   2        0.57        1.39      1.92 o 
  -4  26   2        0.97        1.49      3.76 o 
  -3  26   2      103.94       91.20      4.20 o 
  -2  26   2        0.55       -1.58      1.28 o 
  -1  26   2       16.71       22.84      3.68 o 
   0  26   2        3.17        2.67      1.68 o 
   1  26   2       43.15       40.64      2.99 o 
   2  26   2        0.14        0.34      1.91 o 
   3  26   2       75.76       63.69      3.79 o 
   4  26   2       13.35       17.07      3.27 o 
  -4  27   2       46.97       41.20      7.08 o 
  -3  27   2        9.85        8.06      2.07 o 
  -2  27   2      120.68      122.72      4.97 o 
  -1  27   2       59.92       57.75      3.50 o 
   0  27   2       22.01       25.28      2.69 o 
   1  27   2      112.11      108.42      4.94 o 
   2  27   2        4.46        7.65      1.86 o 
   3  27   2       32.43       42.48      3.40 o 
   4  27   2        2.85        4.71      2.56 o 
  -4  28   2        2.06        5.51      4.06 o 
  -3  28   2        1.14        0.43      2.29 o 
  -2  28   2       29.21       34.24      4.06 o 
  -1  28   2       13.10       11.88      2.17 o 
   0  28   2       16.25       13.94      2.32 o 
   1  28   2        5.20        5.76      1.73 o 
   2  28   2        4.66        8.10      1.90 o 
   3  28   2        4.87        5.60      1.92 o 
  -3  29   2      105.99      109.28      7.17 o 
  -2  29   2        0.86        0.56      1.59 o 
  -1  29   2      268.82      259.78      6.96 o 
   0  29   2       24.47       21.56      2.68 o 
   1  29   2       30.33       38.20      3.11 o 
   2  29   2      169.38      156.86      5.50 o 
   3  29   2      109.16      121.73      5.09 o 
  -3  30   2       14.47       18.29      3.74 o 
  -2  30   2       97.26      104.23      4.77 o 
  -1  30   2       65.51       72.92      4.41 o 
   0  30   2       69.44       74.60      3.98 o 
   1  30   2       43.79       43.86      3.41 o 
   2  30   2        0.36        1.51      1.50 o 
   3  30   2       25.25       26.17      3.05 o 
  -3  31   2        6.38        2.32      3.82 o 
  -2  31   2        3.64        5.24      1.96 o 
  -1  31   2       29.78       26.72      3.95 o 
   0  31   2       73.29       75.03      4.36 o 
   1  31   2       42.92       43.95      3.52 o 
   2  31   2      104.81      111.41      6.15 o 
   3  31   2       61.22       74.32      4.44 o 
  -2  32   2        5.48       11.10      2.42 o 
  -1  32   2       86.11       94.21      6.99 o 
   0  32   2        0.36       -0.12      1.62 o 
   1  32   2       81.68       86.40      4.37 o 
   2  32   2       21.51       20.18      2.82 o 
  -2  33   2        9.97        9.92      3.55 o 
  -1  33   2        0.00        1.33      1.72 o 
   0  33   2       66.48       71.41      7.53 o 
   1  33   2        0.74        1.59      1.60 o 
   2  33   2      175.24      192.05      6.55 o 
  -1  34   2      122.60      127.84      5.45 o 
   0  34   2        0.07        2.28      1.80 o 
   1  34   2      144.06      147.03      5.80 o 
   0  35   2       83.16       87.77      4.71 o 
  -5   0   3       49.07       54.97      6.07 o 
  -3   0   3      185.82      183.64      5.46 o 
  -1   0   3        0.14       -1.34      0.90 o 
   1   0   3      753.76      842.07     13.65 o 
   3   0   3      222.86      224.32     10.09 o 
   5   0   3       67.58       53.61      7.25 o 
  -6   1   3        0.82        2.87      2.10 o 
  -5   1   3        2.82        1.82      1.84 o 
  -4   1   3      495.04      467.95      6.73 o 
  -3   1   3      114.91      102.33      2.80 o 
  -2   1   3     1314.95     1272.71     11.44 o 
  -1   1   3      345.88      348.60      4.02 o 
   0   1   3        8.66        7.39      0.65 o 
   1   1   3      400.02      418.93      5.54 o 
   2   1   3      279.24      264.04      9.39 o 
   3   1   3      146.24      145.87      5.93 o 
   4   1   3        0.28       -1.34      1.57 o 
   5   1   3        6.64        5.82      2.31 o 
   6   1   3        0.01        1.98      1.73 o 
  -6   2   3       16.95       21.97      3.58 o 
  -5   2   3        0.91       -1.35      1.73 o 
  -4   2   3        0.86        3.01      1.37 o 
  -3   2   3       37.65       36.89      2.45 o 
  -2   2   3      111.58      105.30      2.28 o 
  -1   2   3      633.70      670.59      6.31 o 
   0   2   3      514.68      490.79      6.95 o 
   1   2   3      527.05      530.34      6.38 o 
   2   2   3      375.87      418.70     11.67 o 
   3   2   3       40.36       46.57      4.65 o 
   4   2   3       85.84       88.33     12.50 o 
   5   2   3      118.41       97.36      8.59 o 
   6   2   3       30.59       28.42      4.26 o 
  -6   3   3        3.56        4.80      3.89 o 
  -5   3   3        8.17        5.07      3.05 o 
  -4   3   3       33.22       33.17      2.22 o 
  -3   3   3     1015.50      950.64      8.78 o 
  -2   3   3     1009.85      967.40      8.88 o 
  -1   3   3     2336.08     2333.21     16.20 o 
   0   3   3      596.33      583.08      5.03 o 
   1   3   3       41.16       35.47      1.74 o 
   2   3   3      204.35      192.40      5.47 o 
   3   3   3       32.46       33.65      6.47 o 
   4   3   3       17.50       24.43      3.30 o 
   5   3   3        0.38        5.20      2.19 o 
   6   3   3       19.14       15.42      3.50 o 
  -6   4   3       25.12       24.37      3.78 o 
  -5   4   3        3.79        0.96      1.50 o 
  -4   4   3        5.03        4.88      2.06 o 
  -3   4   3        1.72        2.91      0.95 o 
  -2   4   3     1956.68     1923.24     12.39 o 
  -1   4   3       85.31       83.49      2.18 o 
   0   4   3      326.40      304.33      3.42 o 
   1   4   3      205.19      228.12      3.97 o 
   2   4   3      482.75      519.10      9.20 o 
   3   4   3       17.40       21.88      2.76 o 
   4   4   3       44.33       52.72      4.35 o 
   5   4   3      155.14      149.53      7.04 o 
   6   4   3       25.58       21.49      3.90 o 
  -6   5   3       43.64       41.38      7.89 o 
  -5   5   3       17.10       20.39      2.58 o 
  -4   5   3       14.65       15.25      2.11 o 
  -3   5   3       30.76       30.50      1.58 o 
  -2   5   3       56.17       57.04      4.30 o 
  -1   5   3      422.57      427.56      5.18 o 
   0   5   3      100.62       91.72      1.90 o 
   1   5   3       98.37       86.38      3.80 o 
   2   5   3     1400.73     1452.53     17.07 o 
   3   5   3      700.76      751.16      9.81 o 
   4   5   3       98.24      123.24      5.78 o 
   5   5   3        0.31        2.00      3.54 o 
   6   5   3        7.96        3.69      2.47 o 
  -6   6   3       15.36       23.52      4.33 o 
  -5   6   3       18.31       18.55      2.60 o 
  -4   6   3       70.66       64.94      3.84 o 
  -3   6   3      168.96      163.06      3.00 o 
  -2   6   3      273.00      293.20      3.39 o 
  -1   6   3      764.00      730.71     16.96 o 
   0   6   3       25.25       29.88      1.31 o 
   1   6   3      177.34      167.45      3.41 o 
   2   6   3       39.18       41.60      2.37 o 
   3   6   3        0.13       -0.91      1.05 o 
   4   6   3       86.50       76.06      4.85 o 
   5   6   3       32.17       43.13      4.53 o 
   6   6   3       46.81       45.97      5.19 o 
  -6   7   3       65.56       70.06      5.21 o 
  -5   7   3       17.33       16.92      2.50 o 
  -4   7   3      236.98      226.71      8.76 o 
  -3   7   3       53.13       51.81      1.92 o 
  -2   7   3        5.86        5.74      0.82 o 
  -1   7   3        2.40        2.81      0.54 o 
   0   7   3     2281.14     2287.72     12.88 o 
   1   7   3        8.09        8.46      0.98 o 
   2   7   3     1440.96     1415.82     13.69 o 
   3   7   3        0.64       -1.02      1.04 o 
   4   7   3      116.29      127.40      6.18 o 
   5   7   3        0.29       -2.16      1.44 o 
   6   7   3       19.82       10.36      3.10 o 
  -6   8   3       35.30       41.90      4.57 o 
  -5   8   3      142.76      149.84      7.38 o 
  -4   8   3       21.38       20.66      2.37 o 
  -3   8   3       18.91       20.43      1.41 o 
  -2   8   3      281.91      282.50      3.45 o 
  -1   8   3      639.92      653.38      5.19 o 
   0   8   3        0.09        2.90      0.66 o 
   1   8   3      340.61      334.28      4.41 o 
   2   8   3       18.62       19.98      1.89 o 
   3   8   3       57.53       62.81      2.93 o 
   4   8   3      657.68      659.75     13.62 o 
   5   8   3        0.98        1.34      1.90 o 
   6   8   3       69.86       72.19      6.01 o 
  -6   9   3        4.98        5.34      2.70 o 
  -5   9   3        6.90       14.90      2.47 o 
  -4   9   3        2.21        3.96      1.61 o 
  -3   9   3      195.83      194.70      3.39 o 
  -2   9   3       64.34       69.01      2.17 o 
  -1   9   3        0.03        1.31      0.56 o 
   0   9   3      402.71      370.37      3.96 o 
   1   9   3      106.52       97.44      2.45 o 
   2   9   3     1772.03     1711.26     17.68 o 
   3   9   3        0.47        0.90      1.09 o 
   4   9   3     1064.21     1075.64     35.33 o 
   5   9   3       38.97       38.20      4.41 o 
   6   9   3       33.27       40.84      9.66 o 
  -6  10   3       21.20       31.90      4.24 o 
  -5  10   3      247.12      259.01      6.77 o 
  -4  10   3        5.49        3.92      2.21 o 
  -3  10   3     1134.20     1127.89     19.28 o 
  -2  10   3     1194.34     1164.71      8.34 o 
  -1  10   3        1.17        3.15      0.65 o 
   0  10   3     2478.12     2511.48     18.45 o 
   1  10   3      571.75      596.74      7.06 o 
   2  10   3       42.97       47.23      2.56 o 
   3  10   3       11.10       12.10      1.80 o 
   4  10   3      104.29      128.10      6.31 o 
   5  10   3       83.24       99.75      8.08 o 
   6  10   3       29.52       40.45      4.99 o 
  -6  11   3      157.13      155.18      7.27 o 
  -5  11   3        1.27        6.24      2.07 o 
  -4  11   3        4.44        6.09      1.76 o 
  -3  11   3       65.90       75.17      2.74 o 
  -2  11   3      101.70      117.46      2.63 o 
  -1  11   3       24.78       26.65      1.26 o 
   0  11   3     3409.15     3516.15     22.66 o 
   1  11   3     1084.36     1057.86     16.65 o 
   2  11   3       23.77       22.05      1.56 o 
   3  11   3      511.43      502.83      8.15 o 
   4  11   3      415.39      404.36     10.63 o 
   5  11   3        1.85        1.20      1.90 o 
  -6  12   3       18.75       15.71      3.46 o 
  -5  12   3      148.16      164.24      8.52 o 
  -4  12   3       33.23       32.38      3.00 o 
  -3  12   3      381.50      389.17      5.77 o 
  -2  12   3      238.61      246.95      3.53 o 
  -1  12   3      295.92      295.73      4.08 o 
   0  12   3       49.50       40.26      2.33 o 
   1  12   3     1099.70     1182.35     15.67 o 
   2  12   3       15.44       23.16      1.57 o 
   3  12   3      969.39      929.09     11.58 o 
   4  12   3       87.20       72.91      6.69 o 
   5  12   3       84.93       79.31      5.49 o 
  -6  13   3        0.62        3.80      2.16 o 
  -5  13   3      107.32      124.55      6.30 o 
  -4  13   3      190.21      182.04      8.90 o 
  -3  13   3       46.93       51.87      2.48 o 
  -2  13   3      932.98      940.35      7.60 o 
  -1  13   3        2.83        3.35      0.76 o 
   0  13   3       59.14       74.68      1.97 o 
   1  13   3     1235.79     1304.50     12.67 o 
   2  13   3       19.89       18.69      2.00 o 
   3  13   3     2127.78     2034.67     24.62 o 
   4  13   3       12.12       13.63      2.86 o 
   5  13   3       12.00       10.72      2.94 o 
  -5  14   3        5.61        4.47      2.64 o 
  -4  14   3        0.77        4.09      1.72 o 
  -3  14   3      202.45      200.69      4.29 o 
  -2  14   3      177.02      164.44      3.02 o 
  -1  14   3      380.30      373.82      4.33 o 
   0  14   3       86.49       95.45      2.80 o 
   1  14   3     1293.00     1359.06     17.28 o 
   2  14   3       24.11       26.54      2.19 o 
   3  14   3      334.35      339.62      8.61 o 
   4  14   3      153.91      147.87      6.63 o 
   5  14   3        4.76        3.55      2.97 o 
  -5  15   3       32.42       32.06      3.13 o 
  -4  15   3       91.23       84.41      3.89 o 
  -3  15   3       93.73       85.03      3.03 o 
  -2  15   3      647.50      671.84      6.42 o 
  -1  15   3      177.20      183.36      3.65 o 
   0  15   3       28.01       38.04      1.65 o 
   1  15   3       19.36       15.47      1.70 o 
   2  15   3       81.45       76.24      6.03 o 
   3  15   3      107.17      104.69      5.59 o 
   4  15   3       14.92       22.05      3.44 o 
   5  15   3        6.53        3.08      2.60 o 
  -5  16   3        2.33        0.62      2.29 o 
  -4  16   3       87.37       87.49      3.96 o 
  -3  16   3        7.88        9.11      1.93 o 
  -2  16   3       67.82       76.00      2.28 o 
  -1  16   3        2.17        1.45      0.79 o 
   0  16   3       91.11       86.54      2.75 o 
   1  16   3      146.23      138.12      5.96 o 
   2  16   3       41.99       42.76      2.61 o 
   3  16   3        6.79        7.10      1.76 o 
   4  16   3       83.03       82.32      5.59 o 
   5  16   3      114.44      120.07      6.65 o 
  -5  17   3       51.75       58.58      5.30 o 
  -4  17   3        9.02       12.68      2.17 o 
  -3  17   3      379.49      369.82      6.37 o 
  -2  17   3       59.27       58.55      2.07 o 
  -1  17   3       12.09       13.73      1.22 o 
   0  17   3      146.60      153.20      3.47 o 
   1  17   3       46.33       41.12      2.41 o 
   2  17   3        7.54       10.05      2.43 o 
   3  17   3        1.12       -1.87      2.14 o 
   4  17   3        3.44        8.72      2.43 o 
   5  17   3        4.29        3.31      2.53 o 
  -5  18   3        7.28        1.92      3.54 o 
  -4  18   3       12.68       12.75      3.74 o 
  -3  18   3        3.63        5.20      1.49 o 
  -2  18   3       21.90       23.94      1.80 o 
  -1  18   3        6.57        7.84      1.09 o 
   0  18   3       61.06       51.34      2.25 o 
   1  18   3      102.67       99.10      5.62 o 
   2  18   3      121.69      111.35      3.96 o 
   3  18   3        4.60        2.89      2.51 o 
   4  18   3      277.72      273.25      9.16 o 
   5  18   3        4.37        3.80      2.48 o 
  -5  19   3        2.53        4.43      2.65 o 
  -4  19   3       28.22       30.50     11.80 o 
  -3  19   3       15.71       21.53      2.05 o 
  -2  19   3       22.59       23.49      1.84 o 
  -1  19   3      223.33      233.30      4.39 o 
   0  19   3       43.97       40.12      2.13 o 
   1  19   3       48.15       45.58      2.95 o 
   2  19   3       60.66       58.49      3.20 o 
   3  19   3       49.98       53.16      5.65 o 
   4  19   3       10.64       12.79      2.98 o 
   5  19   3        5.78        4.92      2.51 o 
  -5  20   3        5.36        5.76      4.96 o 
  -4  20   3        2.24        1.53      2.00 o 
  -3  20   3       35.90       34.82      2.83 o 
  -2  20   3       49.18       47.41      2.38 o 
  -1  20   3      226.10      223.84      7.41 o 
   0  20   3      188.07      184.19      4.09 o 
   1  20   3       32.14       33.04      2.45 o 
   2  20   3      229.40      218.68      5.94 o 
   3  20   3        3.56        4.48      1.64 o 
   4  20   3        3.52        2.37      2.05 o 
   5  20   3        3.85        9.61      3.13 o 
  -5  21   3        1.46        0.60      2.53 o 
  -4  21   3       84.98       77.24      6.14 o 
  -3  21   3       27.63       26.89      2.68 o 
  -2  21   3       97.89       88.68      7.36 o 
  -1  21   3        6.09        8.73      1.44 o 
   0  21   3      275.60      277.15      5.07 o 
   1  21   3        5.37        5.51      1.28 o 
   2  21   3      414.62      426.40      7.98 o 
   3  21   3       34.53       30.70      3.25 o 
   4  21   3        9.97       19.25      3.27 o 
  -5  22   3        1.13       -0.59      3.23 o 
  -4  22   3       18.16       19.06      3.48 o 
  -3  22   3        4.18        5.71      1.89 o 
  -2  22   3        0.14        3.00      2.01 o 
  -1  22   3      381.30      389.76      7.66 o 
   0  22   3      103.37      103.41      4.47 o 
   1  22   3      214.80      203.57      4.65 o 
   2  22   3       18.13       18.58      2.29 o 
   3  22   3        2.34        1.03      1.46 o 
   4  22   3        9.58       10.37      2.79 o 
  -4  23   3       23.44       24.29      3.93 o 
  -3  23   3       19.01       19.96      3.27 o 
  -2  23   3      335.07      345.40      9.09 o 
  -1  23   3      144.68      155.31      4.82 o 
   0  23   3       12.17       19.08      1.96 o 
   1  23   3      159.79      165.72      4.33 o 
   2  23   3       93.41      108.53      4.24 o 
   3  23   3        8.81        9.23      2.64 o 
   4  23   3       86.75       99.36      5.89 o 
  -4  24   3       16.29       21.60      3.80 o 
  -3  24   3      143.12      149.57      6.60 o 
  -2  24   3      535.19      534.88     11.65 o 
  -1  24   3     1607.65     1547.06     31.35 o 
   0  24   3      912.29      863.14      9.80 o 
   1  24   3      159.73      138.73      4.27 o 
   2  24   3       51.46       50.20      4.05 o 
   3  24   3        0.30        0.03      1.42 o 
   4  24   3       23.57       29.40      4.26 o 
  -4  25   3        4.08        1.31      3.15 o 
  -3  25   3        8.83       12.30      3.23 o 
  -2  25   3        1.83        3.13      2.51 o 
  -1  25   3      106.75      136.67      6.97 o 
   0  25   3        0.14        2.28      1.44 o 
   1  25   3      272.25      250.95      5.98 o 
   2  25   3        0.01        0.64      1.46 o 
   3  25   3       39.98       51.32      3.63 o 
   4  25   3        0.65       -2.44      1.63 o 
  -4  26   3       11.58       12.15      4.76 o 
  -3  26   3       21.30       21.06      3.58 o 
  -2  26   3        6.93       12.78      2.87 o 
  -1  26   3      853.71      817.73     35.57 o 
   0  26   3      199.53      202.69      7.37 o 
   1  26   3      109.88      107.17      3.71 o 
   2  26   3      186.00      153.14      5.24 o 
   3  26   3       22.39       27.37      2.96 o 
   4  26   3       93.36      117.97      7.23 o 
  -3  27   3       39.53       40.42      4.47 o 
  -2  27   3       20.25       15.29      3.14 o 
  -1  27   3       45.46       55.68      4.58 o 
   0  27   3      355.21      331.86      7.36 o 
   1  27   3      347.69      338.37      7.59 o 
   2  27   3      131.67      105.94      4.56 o 
   3  27   3      139.92      130.76      5.23 o 
  -3  28   3        1.08        2.55      2.49 o 
  -2  28   3       16.84       16.27      3.37 o 
  -1  28   3      565.94      568.90     12.74 o 
   0  28   3        1.32        4.48      1.77 o 
   1  28   3       32.51       37.10      3.18 o 
   2  28   3       12.95        9.03      3.61 o 
   3  28   3       22.44       18.92      2.84 o 
  -3  29   3        9.30        5.61      2.75 o 
  -2  29   3        0.58       -2.44      2.11 o 
  -1  29   3       31.69       42.30      4.42 o 
   0  29   3       21.30       19.93      2.64 o 
   1  29   3       19.78       19.99      2.67 o 
   2  29   3      149.45      130.46      5.21 o 
   3  29   3       36.31       29.79      3.31 o 
  -3  30   3       10.09        7.86      5.88 o 
  -2  30   3       40.74       39.67      6.12 o 
  -1  30   3       65.80       51.96      4.85 o 
   0  30   3       26.29       25.73      2.90 o 
   1  30   3        0.01        0.73      1.49 o 
   2  30   3        3.09        3.30      1.91 o 
  -2  31   3      113.43      129.75      7.00 o 
  -1  31   3       13.02       17.29      4.57 o 
   0  31   3        2.22        2.06      1.94 o 
   1  31   3        5.94        2.99      1.86 o 
   2  31   3       18.41       17.48      4.09 o 
  -2  32   3        1.13        6.18      3.52 o 
  -1  32   3       29.00       35.74      4.50 o 
   0  32   3       27.51       36.25      5.70 o 
   1  32   3        2.62        1.91      1.80 o 
   2  32   3        0.57        2.56      2.59 o 
  -1  33   3       27.70       32.54      4.74 o 
   0  33   3        3.16       -0.62      2.31 o 
   1  33   3       24.16       23.08      3.03 o 
  -6   0   4       13.52       20.89      5.29 o 
  -4   0   4      191.71      206.41      9.74 o 
  -2   0   4     1905.59     1791.78     27.09 o 
   0   0   4     1222.86     1245.95     12.51 o 
   2   0   4        4.07        9.13      2.45 o 
   4   0   4      667.43      637.92     17.78 o 
  -6   1   4        0.28        2.07      2.31 o 
  -5   1   4        6.69        6.68      2.36 o 
  -4   1   4       43.78       40.41      3.68 o 
  -3   1   4       47.06       43.80      3.41 o 
  -2   1   4     1600.40     1500.63     16.96 o 
  -1   1   4       24.08       51.56      2.45 o 
   0   1   4      285.96      323.73      3.89 o 
   1   1   4     1160.16     1131.33      9.49 o 
   2   1   4      762.76      843.85     17.00 o 
   3   1   4      205.66      186.63      6.32 o 
   4   1   4      266.82      218.78      7.76 o 
   5   1   4      116.09       93.61      6.55 o 
  -6   2   4        0.19        3.13      5.09 o 
  -5   2   4       35.96       30.44      4.02 o 
  -4   2   4        6.22        4.46      2.11 o 
  -3   2   4      114.91      110.21      4.74 o 
  -2   2   4       82.77       90.59      8.37 o 
  -1   2   4    10794.22    10771.01     89.29 o 
   0   2   4       54.10       58.36      1.89 o 
   1   2   4     2634.38     2718.69     37.94 o 
   2   2   4      162.32      161.15      5.30 o 
   3   2   4        9.38       14.73      2.49 o 
   4   2   4        0.04       -1.99      1.62 o 
   5   2   4       48.15       37.02      4.30 o 
  -6   3   4        0.05        0.36      2.07 o 
  -5   3   4       19.83       18.64      3.26 o 
  -4   3   4        1.85        0.54      1.82 o 
  -3   3   4      151.89      140.57      5.32 o 
  -2   3   4      625.61      626.99      7.43 o 
  -1   3   4     2842.92     2893.33     51.59 o 
   0   3   4      307.03      305.87      3.64 o 
   1   3   4      806.82      762.91      8.67 o 
   2   3   4      392.39      373.83      8.07 o 
   3   3   4      142.80      131.91      6.88 o 
   4   3   4        0.60        0.07      1.83 o 
   5   3   4       10.54       11.23      2.94 o 
  -6   4   4        0.01        1.93      2.25 o 
  -5   4   4       14.13       15.42      4.61 o 
  -4   4   4      129.06      123.41      5.50 o 
  -3   4   4       25.72       20.73      2.72 o 
  -2   4   4      512.05      490.00      6.52 o 
  -1   4   4       94.21       91.72      2.68 o 
   0   4   4      132.54      130.67      2.37 o 
   1   4   4       38.08       31.49      2.13 o 
   2   4   4       28.55       34.98      2.91 o 
   3   4   4      215.16      213.67      6.93 o 
   4   4   4        0.88       -0.94      1.85 o 
   5   4   4      219.25      203.00      9.04 o 
  -6   5   4        0.32        2.12      2.22 o 
  -5   5   4        1.45        0.93      2.09 o 
  -4   5   4      171.52      178.45      6.47 o 
  -3   5   4        2.58        4.13      1.95 o 
  -2   5   4      623.80      594.17      7.35 o 
  -1   5   4        0.06        0.35      1.03 o 
   0   5   4        5.88        8.21      1.00 o 
   1   5   4       25.83       24.49      1.55 o 
   2   5   4      204.55      207.09      4.81 o 
   3   5   4        3.10        4.51      1.87 o 
   4   5   4       68.67       72.79      4.97 o 
   5   5   4        0.85       -0.40      1.92 o 
  -6   6   4       63.25       76.33      5.80 o 
  -5   6   4        0.06        0.02      2.10 o 
  -4   6   4      249.77      242.44      8.39 o 
  -3   6   4      143.93      149.46      8.07 o 
  -2   6   4       19.25       21.72      1.74 o 
  -1   6   4       20.78       16.71      1.43 o 
   0   6   4      414.76      396.83      4.49 o 
   1   6   4       52.51       51.17      2.00 o 
   2   6   4      106.82      103.39      3.89 o 
   3   6   4        3.40       -1.17      2.09 o 
   4   6   4       37.17       30.12      6.36 o 
   5   6   4        3.43        1.09      2.16 o 
  -6   7   4       39.41       46.73      4.93 o 
  -5   7   4       31.40       35.83      4.05 o 
  -4   7   4        2.11        3.59      2.05 o 
  -3   7   4      335.53      325.12      5.36 o 
  -2   7   4       79.26       79.05      2.54 o 
  -1   7   4      367.75      389.29     10.64 o 
   0   7   4      138.86      136.22      2.92 o 
   1   7   4       40.94       40.61      1.84 o 
   2   7   4      128.91      127.36      3.37 o 
   3   7   4       25.46       24.57      2.46 o 
   4   7   4       21.65       22.32      4.74 o 
   5   7   4       10.15        6.03      2.40 o 
  -6   8   4        3.18        2.10      2.51 o 
  -5   8   4        6.67       12.20      2.87 o 
  -4   8   4        7.54        4.37      2.17 o 
  -3   8   4       77.98       86.01      3.05 o 
  -2   8   4       39.71       37.10      1.93 o 
  -1   8   4        1.53        3.43      0.95 o 
   0   8   4      365.51      352.11      4.10 o 
   1   8   4       87.51       82.10      2.30 o 
   2   8   4        2.50        1.08      0.96 o 
   3   8   4        0.33       -0.77      1.20 o 
   4   8   4      110.83      115.71      5.89 o 
   5   8   4        8.84        7.81      2.67 o 
  -5   9   4      138.40      147.00      6.66 o 
  -4   9   4       16.27       17.74      4.06 o 
  -3   9   4      448.67      456.62      6.50 o 
  -2   9   4       68.86       63.82      2.43 o 
  -1   9   4       21.70       23.34      1.57 o 
   0   9   4        5.41        4.29      0.84 o 
   1   9   4       28.02       30.87      1.61 o 
   2   9   4       40.99       43.62      2.20 o 
   3   9   4        3.63        1.43      1.87 o 
   4   9   4        8.86       10.52      2.63 o 
   5   9   4        3.60        1.53      3.76 o 
  -5  10   4       12.41       14.11      4.63 o 
  -4  10   4        0.11       -0.62      1.94 o 
  -3  10   4        0.10        2.57      1.29 o 
  -2  10   4       15.50       17.63      1.59 o 
  -1  10   4      314.65      311.91      4.75 o 
   0  10   4      121.11      124.18      2.55 o 
   1  10   4      565.40      585.47      9.62 o 
   2  10   4      101.01       95.18      3.00 o 
   3  10   4        0.99       -0.35      2.04 o 
   4  10   4       99.15      103.52      5.66 o 
   5  10   4        3.95        7.15      2.65 o 
  -5  11   4        0.42        0.48      3.23 o 
  -4  11   4       77.64       75.75      4.54 o 
  -3  11   4       40.01       47.07      3.10 o 
  -2  11   4      309.32      292.64      4.85 o 
  -1  11   4      390.89      404.96      5.55 o 
   0  11   4      581.44      579.85      5.73 o 
   1  11   4      153.05      163.72      3.18 o 
   2  11   4      622.53      626.88      7.52 o 
   3  11   4        4.98       10.99      2.05 o 
   4  11   4       15.63       12.77      3.32 o 
   5  11   4        2.40        3.14      4.06 o 
  -5  12   4       27.65       32.46      4.00 o 
  -4  12   4       16.27       17.60      3.03 o 
  -3  12   4       53.33       58.83      2.70 o 
  -2  12   4       42.03       48.40      2.29 o 
  -1  12   4       58.88       63.49      5.97 o 
   0  12   4      150.78      179.22      3.18 o 
   1  12   4      326.90      319.99      4.44 o 
   2  12   4      139.48      128.41      5.15 o 
   3  12   4      235.98      241.04      7.71 o 
   4  12   4      177.63      159.29      7.01 o 
   5  12   4        5.79        2.31      2.27 o 
  -5  13   4       83.61       87.49      5.39 o 
  -4  13   4       12.11       18.04      2.43 o 
  -3  13   4      277.67      263.64      5.13 o 
  -2  13   4        0.13        2.81      1.12 o 
  -1  13   4        0.64       -0.80      0.94 o 
   0  13   4      235.08      264.87      3.88 o 
   1  13   4      566.13      564.92      6.30 o 
   2  13   4      126.82      125.45      4.21 o 
   3  13   4      910.00      918.11     12.29 o 
   4  13   4      105.23      104.43      5.83 o 
   5  13   4        1.96        2.98      2.30 o 
  -5  14   4       54.49       58.10      4.79 o 
  -4  14   4        0.55        1.26      1.56 o 
  -3  14   4      185.36      186.78      4.36 o 
  -2  14   4       24.29       28.36      2.33 o 
  -1  14   4       82.42       87.96      3.31 o 
   0  14   4      129.45      119.84      2.83 o 
   1  14   4      516.38      539.75     10.93 o 
   2  14   4      523.99      520.35     10.03 o 
   3  14   4     1811.10     1788.97     18.47 o 
   4  14   4      129.89      139.49      6.66 o 
   5  14   4      105.99      116.32      6.79 o 
  -5  15   4        1.19        5.72      2.53 o 
  -4  15   4       41.07       29.94      2.91 o 
  -3  15   4        9.28       11.50      1.74 o 
  -2  15   4        0.15        1.81      1.15 o 
  -1  15   4      124.49      135.44      3.45 o 
   0  15   4     1228.82     1271.42     11.05 o 
   1  15   4      261.86      253.61      4.91 o 
   2  15   4      302.68      313.27      6.62 o 
   3  15   4      327.78      349.46      7.53 o 
   4  15   4       23.36       23.93      3.66 o 
   5  15   4       19.38       18.02      3.72 o 
  -5  16   4       11.29       10.84      2.94 o 
  -4  16   4        0.05       -0.32      1.53 o 
  -3  16   4       44.66       50.07      2.67 o 
  -2  16   4      204.57      196.49      4.25 o 
  -1  16   4        0.84        0.60      1.05 o 
   0  16   4      169.46      172.40      4.77 o 
   1  16   4       11.11       12.40      1.62 o 
   2  16   4      221.71      201.52      5.35 o 
   3  16   4      298.31      304.60      8.58 o 
   4  16   4        3.64        7.25      4.74 o 
   5  16   4      135.02      166.53      8.05 o 
  -5  17   4        0.27        0.00      3.41 o 
  -4  17   4       21.13       20.99      2.72 o 
  -3  17   4        5.44        5.83      1.57 o 
  -2  17   4       62.82       58.92      2.62 o 
  -1  17   4       41.52       43.31      2.28 o 
   0  17   4       10.65       17.60      5.90 o 
   1  17   4       91.60       91.58      3.21 o 
   2  17   4       73.05       69.75      3.76 o 
   3  17   4       66.30       59.22      3.54 o 
   4  17   4       93.92       87.37      5.61 o 
   5  17   4        5.56        7.90      5.53 o 
  -5  18   4       42.45       51.86      7.21 o 
  -4  18   4        1.29        2.15      1.70 o 
  -3  18   4       14.76       19.19      3.66 o 
  -2  18   4        9.43       11.36      1.62 o 
  -1  18   4      332.96      328.22      8.82 o 
   0  18   4       71.65       71.89      3.33 o 
   1  18   4       77.75       69.01      2.88 o 
   2  18   4        3.68        0.96      1.42 o 
   3  18   4      214.03      215.31      6.09 o 
   4  18   4      127.77      135.11      6.90 o 
  -5  19   4        0.56        5.85      3.98 o 
  -4  19   4       36.34       50.92      6.12 o 
  -3  19   4       47.51       56.60      2.93 o 
  -2  19   4       11.45       10.00      1.61 o 
  -1  19   4       56.89       66.51      3.25 o 
   0  19   4      166.63      164.62      6.79 o 
   1  19   4        1.58        2.04      1.26 o 
   2  19   4      126.14      127.44      4.53 o 
   3  19   4        5.82        3.41      1.71 o 
   4  19   4       91.53       96.84      5.87 o 
  -4  20   4       32.30       35.90      5.24 o 
  -3  20   4      166.71      169.74      4.50 o 
  -2  20   4        0.10        0.94      1.52 o 
  -1  20   4       43.03       40.06      2.87 o 
   0  20   4       39.82       45.88      3.00 o 
   1  20   4        0.15       -1.30      1.04 o 
   2  20   4       13.28       13.13      2.11 o 
   3  20   4        3.58        0.39      1.66 o 
   4  20   4       44.08       29.73      4.11 o 
  -4  21   4        2.13        5.13      2.50 o 
  -3  21   4       68.95       70.92      3.79 o 
  -2  21   4        3.27        4.31      1.71 o 
  -1  21   4      151.01      163.48      5.01 o 
   0  21   4       31.59       36.58      2.83 o 
   1  21   4        6.68        5.73      1.34 o 
   2  21   4      182.51      159.67      5.17 o 
   3  21   4        9.42        9.35      2.05 o 
   4  21   4       13.43       12.78      3.30 o 
  -4  22   4       11.34       10.63      2.92 o 
  -3  22   4       17.01       19.03      3.34 o 
  -2  22   4      299.47      299.25      6.82 o 
  -1  22   4       50.91       61.61      3.48 o 
   0  22   4      154.45      159.40      5.00 o 
   1  22   4       11.12        9.77      1.68 o 
   2  22   4        4.81        7.20      1.93 o 
   3  22   4        9.79       10.98      2.16 o 
   4  22   4        8.90        8.90      5.09 o 
  -4  23   4       36.77       37.93      6.47 o 
  -3  23   4       22.95       33.03      3.89 o 
  -2  23   4      522.14      534.61     11.82 o 
  -1  23   4       17.76       22.00      2.63 o 
   0  23   4       38.63       37.59      2.94 o 
   1  23   4        2.11        1.99      1.25 o 
   2  23   4       18.01       18.12      2.46 o 
   3  23   4        3.84        1.91      2.21 o 
   4  23   4        9.01        5.33      2.56 o 
  -4  24   4        7.31        2.97      3.45 o 
  -3  24   4        9.58        9.19      2.84 o 
  -2  24   4        1.69        3.75      2.49 o 
  -1  24   4        0.21        2.57      2.54 o 
   0  24   4        2.70        3.16      2.08 o 
   1  24   4        9.87       11.93      2.20 o 
   2  24   4        8.28       10.27      2.15 o 
   3  24   4       20.03       17.43      2.64 o 
  -3  25   4        1.19        0.18      2.30 o 
  -2  25   4       40.48       39.63      4.20 o 
  -1  25   4        4.26        6.44      2.64 o 
   0  25   4        1.66        1.77      1.60 o 
   1  25   4       56.84       47.00      4.18 o 
   2  25   4       10.43        7.39      2.00 o 
   3  25   4        1.21        0.89      1.64 o 
  -3  26   4        0.43       -2.53      2.13 o 
  -2  26   4        0.02        1.03      2.32 o 
  -1  26   4       17.91       17.41      3.35 o 
   0  26   4        0.56       -1.45      1.72 o 
   1  26   4        1.37        1.15      1.63 o 
   2  26   4        1.08        1.68      1.37 o 
   3  26   4        0.01       -0.79      1.74 o 
  -3  27   4        1.82        1.50      2.53 o 
  -2  27   4       76.22       79.22      5.28 o 
  -1  27   4        0.33        0.72      2.41 o 
   0  27   4       15.36       12.36      2.94 o 
   1  27   4      211.35      177.54      5.69 o 
   2  27   4        0.30        1.61      1.46 o 
   3  27   4       11.62       11.92      3.22 o 
  -3  28   4        2.54        0.43      2.37 o 
  -2  28   4        8.09        8.70      2.95 o 
  -1  28   4        0.67       -0.44      2.36 o 
   0  28   4        6.24        5.66      4.63 o 
   1  28   4        4.98        8.65      2.70 o 
   2  28   4        0.36        2.66      1.53 o 
  -2  29   4       15.93       15.92      3.69 o 
  -1  29   4       19.46       24.82      4.43 o 
   0  29   4       14.57       14.74      3.15 o 
   1  29   4        1.29        0.41      2.36 o 
   2  29   4        4.77        4.09      3.61 o 
  -2  30   4       32.86       34.62      4.46 o 
  -1  30   4        1.36        4.43      4.92 o 
   0  30   4       16.91       15.97      3.51 o 
   1  30   4        2.91       -0.42      2.17 o 
  -1  31   4       12.00       10.67      3.27 o 
   0  31   4       16.68        7.65      2.96 o 
   1  31   4       14.72       14.31      3.33 o 
   0  32   4       13.43       18.66      4.89 o 
  -5   0   5        3.51        4.59      3.15 o 
  -3   0   5       25.71       31.68      4.81 o 
  -1   0   5      143.16      135.41      6.77 o 
   1   0   5      461.74      492.87      8.60 o 
   3   0   5       30.07       27.44      4.28 o 
   5   0   5      203.70      169.92     10.22 o 
  -5   1   5        2.99        3.72      2.39 o 
  -4   1   5       88.42       90.00      5.02 o 
  -3   1   5        0.16        4.49      2.17 o 
  -2   1   5      359.23      355.49     11.40 o 
  -1   1   5      125.33      122.67      5.83 o 
   0   1   5       14.71       17.68      2.36 o 
   1   1   5      509.77      517.40      6.27 o 
   2   1   5       37.48       35.70      2.15 o 
   3   1   5       13.19        8.47      2.06 o 
   4   1   5        0.04       -0.75      1.47 o 
   5   1   5        2.60        4.62      2.10 o 
  -5   2   5        0.28       -0.85      2.25 o 
  -4   2   5       13.39       15.27      3.06 o 
  -3   2   5       67.72       62.97      4.08 o 
  -2   2   5       57.06       61.97      3.89 o 
  -1   2   5        1.42        2.00      1.44 o 
   0   2   5       24.77       24.29      2.59 o 
   1   2   5       95.83       98.26      2.91 o 
   2   2   5        0.18        0.42      0.95 o 
   3   2   5        3.41        5.92      1.87 o 
   4   2   5       61.74       63.56      4.31 o 
   5   2   5        6.36        5.83      2.29 o 
  -5   3   5       10.95       14.83      6.75 o 
  -4   3   5       56.47       60.80      4.50 o 
  -3   3   5       62.24       61.94      4.15 o 
  -2   3   5      728.05      691.66     24.99 o 
  -1   3   5      134.89      128.24      4.73 o 
   0   3   5       39.48       46.22      2.16 o 
   1   3   5       30.46       32.40      1.78 o 
   2   3   5       26.36       27.52      1.97 o 
   3   3   5      215.12      207.73      6.98 o 
   4   3   5        2.73       -0.38      2.32 o 
   5   3   5       31.11       27.81      3.83 o 
  -5   4   5        1.26        1.38      2.17 o 
  -4   4   5        4.70        6.11      2.44 o 
  -3   4   5        2.30        4.09      2.26 o 
  -2   4   5       96.57      109.02      8.78 o 
  -1   4   5       19.02       19.67      2.44 o 
   0   4   5      233.27      250.18      4.62 o 
   1   4   5       41.66       44.89      1.99 o 
   2   4   5       21.62       25.86      2.65 o 
   3   4   5       10.44       15.67      2.82 o 
   4   4   5       33.12       34.70      8.59 o 
   5   4   5        0.00        1.34      2.20 o 
  -5   5   5       35.23       30.88      3.98 o 
  -4   5   5       64.96       63.68      4.73 o 
  -3   5   5       62.35       66.55      4.39 o 
  -2   5   5      512.49      486.40      9.61 o 
  -1   5   5        0.13        0.92      1.44 o 
   0   5   5       33.10       33.07      2.08 o 
   1   5   5       32.23       31.32      2.11 o 
   2   5   5      172.81      166.28      4.12 o 
   3   5   5        0.35       -0.61      1.54 o 
   4   5   5        7.41        8.97      2.51 o 
   5   5   5       81.05       81.16      5.89 o 
  -5   6   5       10.17        8.89      2.81 o 
  -4   6   5       28.12       29.68      3.60 o 
  -3   6   5       66.05       63.02      4.25 o 
  -2   6   5       50.12       57.98      3.80 o 
  -1   6   5        2.47        4.16      1.65 o 
   0   6   5       42.95       41.50      2.37 o 
   1   6   5       31.46       31.70      2.15 o 
   2   6   5       75.03       82.34      3.02 o 
   3   6   5      123.27      145.04      6.13 o 
   4   6   5       11.83       10.37      2.79 o 
   5   6   5       89.20      102.03      6.32 o 
  -5   7   5        2.81        0.81      3.10 o 
  -4   7   5        8.69       10.41      2.91 o 
  -3   7   5        0.17        0.71      1.52 o 
  -2   7   5       27.77       37.13      5.51 o 
  -1   7   5        0.00        0.59      1.37 o 
   0   7   5       96.94       91.72      3.01 o 
   1   7   5        2.77        3.99      1.20 o 
   2   7   5      391.78      368.82      6.07 o 
   3   7   5      172.73      171.58      4.64 o 
   4   7   5      246.83      236.07      8.83 o 
   5   7   5       10.09       17.57      3.58 o 
  -5   8   5       22.60       20.16      4.37 o 
  -4   8   5       50.85       50.83      4.39 o 
  -3   8   5        5.92        4.01      1.89 o 
  -2   8   5       87.81       85.94      3.69 o 
  -1   8   5      210.69      216.87      7.27 o 
   0   8   5       24.64       30.05      3.52 o 
   1   8   5       39.81       34.76      2.96 o 
   2   8   5       19.65       23.46      1.82 o 
   3   8   5      168.39      187.07      4.81 o 
   4   8   5       30.05       37.62      4.24 o 
   5   8   5       20.06       27.60      7.60 o 
  -5   9   5        0.09        9.09      2.80 o 
  -4   9   5       21.86       19.27      3.37 o 
  -3   9   5       11.73       11.90      2.49 o 
  -2   9   5       63.74       60.25      3.26 o 
  -1   9   5        5.10        4.74      1.53 o 
   0   9   5      200.32      199.94      4.04 o 
   1   9   5      115.51      121.52      3.57 o 
   2   9   5       95.68       85.47      2.83 o 
   3   9   5        4.10        6.58      1.70 o 
   4   9   5        0.02        1.73      4.96 o 
   5   9   5       22.32       27.12      4.25 o 
  -5  10   5       27.95       31.56      4.15 o 
  -4  10   5       14.81       14.43      2.98 o 
  -3  10   5      264.27      247.36      6.07 o 
  -2  10   5        5.05        7.97      1.84 o 
  -1  10   5       37.26       43.15      2.22 o 
   0  10   5        4.04        7.15      1.32 o 
   1  10   5       16.91       25.46      1.90 o 
   2  10   5       18.13       17.74      1.76 o 
   3  10   5      128.25      119.37      5.08 o 
   4  10   5        4.76        7.57      3.01 o 
   5  10   5        2.51        6.15      2.84 o 
  -5  11   5        1.92        1.94      3.04 o 
  -4  11   5      113.07      117.83     16.45 o 
  -3  11   5       33.36       33.03      2.83 o 
  -2  11   5       38.83       44.03      3.22 o 
  -1  11   5      100.21       96.35      3.03 o 
   0  11   5      836.94      846.47      8.95 o 
   1  11   5      536.90      539.61     11.68 o 
   2  11   5      939.43      907.75     24.49 o 
   3  11   5      716.17      728.89     11.29 o 
   4  11   5        7.37        6.28      2.41 o 
   5  11   5       31.18       30.79      4.38 o 
  -5  12   5        0.04        3.74      2.45 o 
  -4  12   5       67.01       73.93      4.93 o 
  -3  12   5        0.09        3.15      1.76 o 
  -2  12   5       40.12       38.22      5.03 o 
  -1  12   5      117.05      124.60      3.46 o 
   0  12   5      178.69      175.46      7.90 o 
   1  12   5      106.01       99.26      3.16 o 
   2  12   5      106.78      121.12      4.86 o 
   3  12   5      512.44      490.03     11.04 o 
   4  12   5       10.93       11.50      2.86 o 
  -5  13   5       29.16       35.43      4.24 o 
  -4  13   5       20.38       28.06      4.85 o 
  -3  13   5      160.60      158.44      5.03 o 
  -2  13   5       75.38       71.66      3.47 o 
  -1  13   5       42.08       46.58      2.45 o 
   0  13   5       20.91       28.99      2.04 o 
   1  13   5        3.45        4.02      1.51 o 
   2  13   5      289.68      299.22      5.95 o 
   3  13   5       11.13       23.41      2.78 o 
   4  13   5        4.52        8.10      3.34 o 
  -5  14   5        2.51        5.01      4.57 o 
  -4  14   5       15.50       17.41      3.27 o 
  -3  14   5       23.11       29.39      3.14 o 
  -2  14   5       20.93       22.41      2.39 o 
  -1  14   5       16.19       20.75      2.48 o 
   0  14   5      107.95      116.09      3.40 o 
   1  14   5      506.11      513.39     15.82 o 
   2  14   5       93.61       86.66      4.02 o 
   3  14   5      595.72      599.90     11.35 o 
   4  14   5        0.14        1.71      2.04 o 
  -4  15   5       30.36       33.58      4.24 o 
  -3  15   5      155.40      151.23      4.94 o 
  -2  15   5       72.95       75.87      8.24 o 
  -1  15   5        3.55        3.56      1.31 o 
   0  15   5      115.33      120.45      4.26 o 
   1  15   5        7.66        7.95      2.44 o 
   2  15   5      146.64      138.21      4.91 o 
   3  15   5       49.59       50.73      3.61 o 
   4  15   5       25.51       22.75      3.74 o 
  -4  16   5        0.17        5.27      2.40 o 
  -3  16   5       20.70       18.47      3.28 o 
  -2  16   5        0.21       -0.75      1.13 o 
  -1  16   5       94.44      103.02      3.40 o 
   0  16   5      361.33      380.05      7.40 o 
   1  16   5        7.94        7.78      1.76 o 
   2  16   5      134.84      142.71      5.04 o 
   3  16   5       29.02       32.58      3.11 o 
   4  16   5        5.50        3.25      2.35 o 
  -4  17   5        0.24        3.67      2.32 o 
  -3  17   5       36.89       44.91      3.24 o 
  -2  17   5       22.29       26.51      2.20 o 
  -1  17   5        0.01        1.44      1.57 o 
   0  17   5       10.49       14.20      2.09 o 
   1  17   5        2.50        3.88      1.61 o 
   2  17   5        9.08        7.32      1.97 o 
   3  17   5       26.65       31.08      4.60 o 
   4  17   5       23.25       25.28      4.00 o 
  -4  18   5        3.08        3.07      2.42 o 
  -3  18   5       46.94       48.90      3.72 o 
  -2  18   5       12.09       12.65      1.80 o 
  -1  18   5        0.50        1.43      1.41 o 
   0  18   5       33.19       37.35      2.88 o 
   1  18   5       31.73       33.37      4.22 o 
   2  18   5        2.21        1.50      1.62 o 
   3  18   5       16.22       14.36      2.34 o 
   4  18   5       85.36       89.97      8.72 o 
  -4  19   5        2.81        3.66      2.43 o 
  -3  19   5       97.13       92.94      5.88 o 
  -2  19   5        5.25        9.03      1.93 o 
  -1  19   5       21.66       20.73      2.40 o 
   0  19   5       32.88       34.21      4.11 o 
   1  19   5       23.24       24.20      2.59 o 
   2  19   5       51.40       57.74      3.73 o 
   3  19   5        7.58        6.15      2.42 o 
   4  19   5        8.04        9.67      4.15 o 
  -4  20   5        7.07        9.79      4.11 o 
  -3  20   5        1.62        5.13      6.42 o 
  -2  20   5       48.34       44.78      3.21 o 
  -1  20   5        3.80        4.22      1.70 o 
   0  20   5       54.28       56.52      3.46 o 
   1  20   5        0.31        0.39      1.41 o 
   2  20   5       27.63       27.38      2.96 o 
   3  20   5       14.92       22.31      4.52 o 
  -4  21   5        0.76        0.61      3.36 o 
  -3  21   5       44.92       41.84      6.55 o 
  -2  21   5        6.69        4.91      1.95 o 
  -1  21   5        8.57       11.06      2.16 o 
   0  21   5        0.79        1.09      1.53 o 
   1  21   5        0.75        1.43      1.47 o 
   2  21   5       68.58       74.39      4.02 o 
   3  21   5       34.15       46.19      4.43 o 
  -3  22   5       31.34       22.37      5.11 o 
  -2  22   5      117.43      115.76      4.72 o 
  -1  22   5      262.81      279.60      7.00 o 
   0  22   5        1.75        1.02      1.55 o 
   1  22   5       48.98       53.36      3.51 o 
   2  22   5        1.32        4.76      1.82 o 
   3  22   5        8.10       15.90      3.15 o 
  -3  23   5       29.52       27.05      5.51 o 
  -2  23   5      102.63      112.86     11.98 o 
  -1  23   5      192.22      208.11      6.11 o 
   0  23   5       89.61       98.10      4.34 o 
   1  23   5      111.35      102.97      4.49 o 
   2  23   5        2.10        3.44      2.02 o 
   3  23   5       23.41       25.84      3.77 o 
  -3  24   5        1.75        0.61      3.50 o 
  -2  24   5      187.37      203.53     12.43 o 
  -1  24   5      119.21      123.68      4.92 o 
   0  24   5      119.95      123.60      7.24 o 
   1  24   5       74.49       69.13      3.99 o 
   2  24   5       14.58       10.93      3.01 o 
   3  24   5        5.77        9.78      2.91 o 
  -3  25   5        3.85       -0.26      3.98 o 
  -2  25   5        9.07       10.92      4.70 o 
  -1  25   5       69.45       67.72      6.16 o 
   0  25   5        4.36        5.37      1.92 o 
   1  25   5       13.44       18.30      2.91 o 
   2  25   5       22.62       33.21      3.30 o 
  -2  26   5      180.65      186.46     25.32 o 
  -1  26   5      277.78      278.13     11.03 o 
   0  26   5        1.01        0.39      1.75 o 
   1  26   5       82.66       82.96      4.80 o 
   2  26   5       11.22       10.94      2.46 o 
  -2  27   5       82.44       80.08      5.77 o 
  -1  27   5       15.53       21.91      3.81 o 
   0  27   5        6.19        4.81      2.57 o 
   1  27   5      111.50       97.94      4.72 o 
   2  27   5       11.76        5.08      2.19 o 
  -1  28   5       61.62       70.94      5.53 o 
   0  28   5        2.38        4.10      4.74 o 
   1  28   5       72.12       70.40      9.95 o 
  -1  29   5      108.27       91.19      7.43 o 
   0  29   5       58.57       55.26      5.16 o 
  -4   0   6       70.08       57.15      6.90 o 
  -2   0   6     2421.80     2237.11     35.92 o 
   0   0   6      215.19      229.70      9.79 o 
   2   0   6        0.49        2.58      2.84 o 
   4   0   6       32.79       25.52      5.07 o 
  -5   1   6       16.93       14.01      5.13 o 
  -4   1   6        5.86        5.74      4.63 o 
  -3   1   6      111.92      101.43      7.82 o 
  -1   1   6       56.68       58.74      3.91 o 
   0   1   6       24.81       31.70      3.23 o 
   1   1   6        1.08        4.97      1.96 o 
   2   1   6       18.15       13.61      2.67 o 
   3   1   6       35.01       33.34      2.61 o 
   4   1   6      163.63      155.28      6.74 o 
  -5   2   6        1.83        3.23      2.82 o 
  -4   2   6        9.91        7.69      2.80 o 
  -3   2   6        0.25        0.05      2.16 o 
  -2   2   6       10.14       13.86      2.84 o 
  -1   2   6      225.36      221.89      6.80 o 
   0   2   6       29.56       30.61      5.75 o 
   1   2   6      261.07      268.88     19.23 o 
   2   2   6       31.01       28.48      2.56 o 
   3   2   6      125.97      134.82      4.27 o 
   4   2   6      222.44      219.26      7.81 o 
  -5   3   6       24.03       21.35      4.61 o 
  -4   3   6        4.62        2.93      2.62 o 
  -3   3   6       74.44       59.67      9.92 o 
  -2   3   6      109.03      102.32      5.09 o 
  -1   3   6      358.68      341.31     20.73 o 
   0   3   6      251.07      252.81     13.26 o 
   1   3   6      485.58      478.72     10.38 o 
   2   3   6        0.03       -0.16      1.23 o 
   3   3   6       10.08        9.66      1.87 o 
   4   3   6       26.06       22.85      3.44 o 
  -5   4   6       12.31       12.69      3.37 o 
  -4   4   6        9.35       11.57      4.39 o 
  -3   4   6       12.11       11.44      2.81 o 
  -2   4   6      750.01      681.10     18.09 o 
  -1   4   6      120.99      126.37      5.33 o 
   0   4   6      301.85      326.67      8.24 o 
   1   4   6       56.48       57.99      3.98 o 
   2   4   6        6.41        3.16      1.48 o 
   3   4   6        2.79        0.34      1.24 o 
   4   4   6       18.04       10.23      2.64 o 
  -5   5   6        2.40        4.22      2.72 o 
  -4   5   6        0.00       -3.12      2.08 o 
  -3   5   6       21.61       17.09      3.18 o 
  -2   5   6        1.01       12.27      2.65 o 
  -1   5   6        5.96        3.49      2.04 o 
   0   5   6        1.17        3.59      2.27 o 
   1   5   6       51.75       63.68      4.81 o 
   2   5   6       94.44       82.30      3.65 o 
   3   5   6       12.51       20.08      2.40 o 
   4   5   6        5.68        5.34      1.97 o 
  -4   6   6       12.66       14.93      4.30 o 
  -3   6   6       25.01       20.46      3.27 o 
  -2   6   6        2.88        2.32      2.07 o 
  -1   6   6       36.14       35.34      4.22 o 
   0   6   6        0.48        0.75      2.08 o 
   1   6   6        3.58        5.73      2.04 o 
   2   6   6        4.29        4.80      1.64 o 
   3   6   6       88.48       93.86      4.75 o 
   4   6   6        9.25        7.31      2.22 o 
  -4   7   6       43.02       40.85      4.35 o 
  -3   7   6      206.79      200.74      6.95 o 
  -2   7   6       17.02       15.07      2.80 o 
  -1   7   6       15.70       18.98      2.92 o 
   0   7   6        0.55        0.14      1.99 o 
   1   7   6        2.23        5.38      2.16 o 
   2   7   6        2.64        1.38      1.35 o 
   3   7   6        1.11        2.25      1.55 o 
   4   7   6       11.25       10.38      8.02 o 
  -4   8   6       15.44       18.38      3.43 o 
  -3   8   6        0.60        2.58      1.87 o 
  -2   8   6       23.19       26.95      2.72 o 
  -1   8   6        0.85       -0.92      1.86 o 
   0   8   6       94.84       98.10      4.85 o 
   1   8   6        5.99        9.42      2.58 o 
   2   8   6       10.00       10.43      1.96 o 
   3   8   6       60.02       64.59      3.95 o 
   4   8   6       12.48       13.41      4.24 o 
  -4   9   6        6.32        7.40      2.92 o 
  -3   9   6       17.93       21.19      3.36 o 
  -2   9   6        0.13       -1.06      1.58 o 
  -1   9   6       48.03       48.13      3.24 o 
   0   9   6       25.81       30.53      3.22 o 
   1   9   6      183.31      200.20      5.69 o 
   2   9   6       45.01       56.71      2.99 o 
   3   9   6       12.72       22.74      2.85 o 
   4   9   6       13.61       16.78      4.54 o 
  -4  10   6        0.65        4.64      2.53 o 
  -3  10   6       13.55       14.52      2.42 o 
  -2  10   6        3.11        7.40      2.47 o 
  -1  10   6      114.52      122.34      7.86 o 
   0  10   6      244.73      224.32      9.84 o 
   1  10   6       36.10       39.56      4.41 o 
   2  10   6      112.07      112.45      4.61 o 
   3  10   6       38.45       45.94      3.62 o 
   4  10   6        2.85        2.27      2.88 o 
  -4  11   6       59.81       66.81      5.14 o 
  -3  11   6        3.59        2.77      1.84 o 
  -2  11   6        9.64       14.97      2.30 o 
  -1  11   6       26.19       30.45      3.26 o 
   0  11   6       31.40       43.81      3.10 o 
   1  11   6      188.51      187.18      4.55 o 
   2  11   6      108.33      141.26      5.15 o 
   3  11   6       13.12       10.39      2.37 o 
   4  11   6        1.44       -3.01      2.49 o 
  -4  12   6        6.07        9.92      2.94 o 
  -3  12   6        4.88        5.71      2.03 o 
  -2  12   6        1.03       -0.36      1.57 o 
  -1  12   6       13.28       14.58      2.24 o 
   0  12   6      286.00      293.07      6.75 o 
   1  12   6        3.68        4.06      1.68 o 
   2  12   6      204.51      192.46      5.95 o 
   3  12   6        7.29        7.82      2.11 o 
   4  12   6        3.49        4.98      3.45 o 
  -4  13   6        2.17        3.16      2.51 o 
  -3  13   6       72.92       71.29      4.55 o 
  -2  13   6        1.86        0.28      1.56 o 
  -1  13   6      127.52      127.33      4.68 o 
   0  13   6        0.03        0.37      1.51 o 
   1  13   6        6.13        7.00      1.80 o 
   2  13   6       69.94       76.87      7.74 o 
   3  13   6       11.38       13.59      2.52 o 
   4  13   6       12.31        9.35      3.67 o 
  -4  14   6       17.74       22.28      3.63 o 
  -3  14   6        1.36        3.74      1.90 o 
  -2  14   6        4.75        3.95      2.21 o 
  -1  14   6       80.37       82.90      3.96 o 
   0  14   6        1.92        4.25      2.75 o 
   1  14   6        2.05        0.93      1.44 o 
   2  14   6       93.21      126.54      7.00 o 
   3  14   6      211.80      214.18      6.65 o 
  -4  15   6        4.95        4.57      2.56 o 
  -3  15   6        0.33       -0.51      1.66 o 
  -2  15   6        6.89        5.88      2.00 o 
  -1  15   6        2.23        2.19      3.87 o 
   0  15   6      215.03      196.95      7.56 o 
   1  15   6       79.38       72.35      3.82 o 
   2  15   6      942.75      918.04     20.54 o 
   3  15   6      313.67      319.23      8.11 o 
  -4  16   6       52.93       53.58      4.86 o 
  -3  16   6        1.66        2.37      1.74 o 
  -2  16   6       19.65       11.37      2.29 o 
  -1  16   6        6.44        6.79      3.17 o 
   0  16   6        3.80        2.68      2.10 o 
   1  16   6       61.44       63.84      3.79 o 
   2  16   6      166.75      180.99      6.09 o 
   3  16   6        0.01        7.60      4.12 o 
  -3  17   6        7.39        5.20      2.05 o 
  -2  17   6        0.29        1.69      2.10 o 
  -1  17   6       13.78       15.68      3.65 o 
   0  17   6        1.44        1.38      1.91 o 
   1  17   6        0.31       -0.23      1.35 o 
   2  17   6       33.56       41.06      5.30 o 
   3  17   6        2.43        5.58      2.13 o 
  -3  18   6        0.03        1.70      2.12 o 
  -2  18   6       11.20        9.44      2.74 o 
  -1  18   6       81.56       83.21      5.31 o 
   0  18   6        1.10        1.96      2.24 o 
   1  18   6       52.18       40.57      3.67 o 
   2  18   6       97.65       92.57      4.62 o 
   3  18   6       59.57       65.01      4.35 o 
  -3  19   6        1.51        2.42      2.56 o 
  -2  19   6        3.80        2.97      2.31 o 
  -1  19   6       66.63       71.21      5.10 o 
   0  19   6       17.36       14.18      2.36 o 
   1  19   6       21.83       22.66      2.80 o 
   2  19   6       18.75       16.40      2.63 o 
   3  19   6       14.22       15.91      2.77 o 
  -3  20   6       61.84       56.29      4.94 o 
  -2  20   6       32.26       32.82      4.12 o 
  -1  20   6       12.50       10.02      3.80 o 
   0  20   6        9.75       15.97      2.44 o 
   1  20   6        5.91        7.81      2.14 o 
   2  20   6        0.50       -0.15      1.66 o 
  -3  21   6       45.39       54.18      4.96 o 
  -2  21   6        4.51        2.16      2.77 o 
  -1  21   6        0.17        0.25      3.04 o 
   0  21   6        0.94        2.88      1.74 o 
   1  21   6       10.67       10.65      2.40 o 
   2  21   6        0.01       -0.42      2.21 o 
  -2  22   6        2.52        3.17      4.65 o 
  -1  22   6        0.22        0.20      2.99 o 
   0  22   6       33.94       38.03      3.33 o 
   1  22   6        0.69       -0.53      1.68 o 
   2  22   6        1.32       -0.75      1.70 o 
  -2  23   6      184.85      186.85      7.78 o 
  -1  23   6        1.02       -1.94      2.21 o 
   0  23   6       51.56       43.75      5.46 o 
   1  23   6       27.03       19.99      2.90 o 
   2  23   6        1.03        0.63      3.00 o 
  -2  24   6       20.75       23.35      4.26 o 
  -1  24   6        2.03        3.82      2.67 o 
   0  24   6        2.06        2.35      1.88 o 
   1  24   6        0.40       -0.03      2.54 o 
  -1  25   6        1.18       -0.66      3.98 o 
   0  25   6       11.35       14.17      4.57 o 
   1  25   6        1.32        2.08      2.03 o 
  -3   0   7       19.09       19.27      5.16 o 
  -1   0   7       65.39       65.93      6.34 o 
   1   0   7        8.32        6.60      3.15 o 
   3   0   7      106.27      110.02      9.00 o 
  -4   1   7        2.56        1.10      2.88 o 
  -3   1   7       20.67       20.89      5.48 o 
  -2   1   7       23.32       23.36      3.60 o 
  -1   1   7        0.04       -0.90      1.83 o 
   0   1   7       20.30       27.45      3.42 o 
   1   1   7        0.77        0.63      2.06 o 
   2   1   7       15.02       17.57      3.26 o 
   3   1   7       14.52       17.61      5.40 o 
  -4   2   7        0.33        5.32      3.09 o 
  -3   2   7       43.41       42.11      4.45 o 
  -2   2   7       24.81       27.39      3.72 o 
  -1   2   7        1.91        1.38      2.05 o 
   0   2   7       17.01        9.76      2.67 o 
   1   2   7        7.10        6.60      2.38 o 
   2   2   7        0.40        0.66      2.03 o 
   3   2   7       42.73       44.43      5.16 o 
  -4   3   7        3.25        6.93      2.98 o 
  -3   3   7      113.49      103.29      6.71 o 
  -2   3   7       70.70       75.05      4.99 o 
  -1   3   7        0.58        0.63      1.94 o 
   0   3   7       85.35       74.08      4.62 o 
   1   3   7       66.08       69.27      4.87 o 
   2   3   7        8.50       12.15      2.77 o 
   3   3   7        3.41        5.89      2.79 o 
  -4   4   7        1.36        0.46      2.66 o 
  -3   4   7        0.17        3.60      2.63 o 
  -2   4   7       18.21       14.87      3.04 o 
  -1   4   7        6.49        4.79      2.30 o 
   0   4   7        4.37        8.79      2.41 o 
   1   4   7       17.90       19.74      3.23 o 
   2   4   7        5.93        5.62      4.81 o 
   3   4   7        5.35        7.93      2.87 o 
  -4   5   7        3.40        3.43      2.88 o 
  -3   5   7       18.95       17.88      3.44 o 
  -2   5   7       71.90       60.62      4.72 o 
  -1   5   7        0.68        0.56      1.93 o 
   0   5   7       31.77       36.94      4.50 o 
   1   5   7       33.24       34.07      5.83 o 
   2   5   7        7.59        3.01      3.30 o 
   3   5   7       73.59       73.30      5.70 o 
  -4   6   7        0.29       -0.40      2.86 o 
  -3   6   7       43.51       38.44      4.26 o 
  -2   6   7       50.33       48.35      4.31 o 
  -1   6   7       23.36       26.88      3.80 o 
   0   6   7       50.27       40.98      4.35 o 
   1   6   7       30.29       26.40      3.53 o 
   2   6   7        0.07       -3.01      2.01 o 
   3   6   7       85.07       85.62      5.91 o 
  -3   7   7       16.11       11.20      2.47 o 
  -2   7   7        3.05        0.15      2.10 o 
  -1   7   7        0.77        2.50      2.05 o 
   0   7   7       20.84       22.83      3.24 o 
   1   7   7       14.37       13.06      2.90 o 
   2   7   7        2.38       -1.26      2.08 o 
   3   7   7        5.00        8.53      3.28 o 
  -3   8   7        0.00        0.65      1.85 o 
  -2   8   7       16.02       19.36      2.71 o 
  -1   8   7       13.81       18.49      4.85 o 
   0   8   7       10.95       17.28      3.01 o 
   1   8   7       14.46       11.47      2.95 o 
   2   8   7        6.47        9.70      2.91 o 
   3   8   7        4.28        7.96      3.23 o 
  -3   9   7        7.92       10.95      2.49 o 
  -2   9   7        2.35        2.81      1.78 o 
  -1   9   7       72.97       72.76      6.77 o 
   0   9   7       24.52       25.57      3.38 o 
   1   9   7       21.95       25.27      4.91 o 
   2   9   7      159.39      148.71      7.52 o 
   3   9   7       43.41       40.38      5.04 o 
  -3  10   7        2.47        0.76      2.02 o 
  -2  10   7        5.64        7.03      2.20 o 
  -1  10   7       17.34       23.10      2.90 o 
   0  10   7       45.32       43.31      3.43 o 
   1  10   7       49.52       64.25      4.09 o 
   2  10   7      298.48      312.29     10.53 o 
   3  10   7       38.90       28.03      5.61 o 
  -3  11   7       27.43       29.21      4.18 o 
  -2  11   7        0.01       -0.98      1.70 o 
  -1  11   7       38.43       43.06      3.45 o 
   0  11   7       38.36       33.64      3.15 o 
   1  11   7      187.57      193.02      8.48 o 
   2  11   7      157.02      166.68     12.78 o 
   3  11   7       49.54       45.76      5.34 o 
  -3  12   7        0.41       -0.34      2.45 o 
  -2  12   7        0.52       -0.59      1.69 o 
  -1  12   7        5.38        8.51      2.63 o 
   0  12   7      112.09      116.22      6.30 o 
   1  12   7       14.73       19.79      3.76 o 
   2  12   7      201.81      211.42     12.69 o 
   3  12   7        3.37        7.07      3.34 o 
  -3  13   7        6.53        3.42      2.01 o 
  -2  13   7        0.41       -2.60      1.76 o 
  -1  13   7       71.26       69.39      5.16 o 
   0  13   7       62.61       64.54      8.15 o 
   1  13   7        8.96       11.02      3.32 o 
   2  13   7      166.07      178.76     10.09 o 
  -3  14   7        0.11       -1.77      1.78 o 
  -2  14   7        0.41       -1.17      1.70 o 
  -1  14   7       33.99       36.75      4.40 o 
   0  14   7        6.39        3.52      2.53 o 
   1  14   7        3.54        7.19      2.94 o 
   2  14   7        5.04        9.72      3.20 o 
  -3  15   7        5.83        3.38      2.11 o 
  -2  15   7        1.47        2.52      1.92 o 
  -1  15   7        0.82        5.08      2.38 o 
   0  15   7        4.05        2.39      2.38 o 
   1  15   7        4.38        0.91      2.41 o 
   2  15   7        5.60        9.65      6.58 o 
  -2  16   7        0.05       -0.90      4.19 o 
  -1  16   7       20.68       28.65      4.16 o 
   0  16   7       75.24       76.22      5.55 o 
   1  16   7       27.54       29.20      4.46 o 
   2  16   7       72.16       65.36      5.87 o 
  -2  17   7        0.60       -1.74      1.97 o 
  -1  17   7       20.01       13.92      3.26 o 
   0  17   7       18.09       20.65      3.70 o 
   1  17   7       75.11       79.55      8.02 o 
   2  17   7       17.18       24.34      4.39 o 
  -2  18   7        5.02        3.61      2.68 o 
  -1  18   7        6.43        4.37      2.59 o 
   0  18   7        0.15        0.13      2.39 o 
   1  18   7       15.02       20.16      7.14 o 
  -1  19   7        8.48        8.64      3.93 o 
   0  19   7        1.21        2.37      2.54 o 
   1  19   7        4.59        5.80      3.03 o 
  -1  20   7        0.32        2.70      4.74 o 
   0  20   7       14.61       20.25      3.94 o 
   1  20   7       12.29       11.24      3.33 o 
   0  21   7        7.39       10.47      3.11 o 
  -2   0   8      213.83      177.26     11.01 o 
   0   0   8      218.08      191.29     10.70 o 
   2   0   8       13.38       19.57      5.37 o 
  -2   1   8       57.02       54.95      5.01 o 
  -1   1   8        6.70        7.52      6.10 o 
   0   1   8       10.59       11.47      3.13 o 
   1   1   8        0.50       -2.25      1.93 o 
   2   1   8       25.25       28.77      4.17 o 
  -2   2   8        0.66        6.18      3.12 o 
  -1   2   8        4.37        7.46      3.36 o 
   0   2   8        1.26        2.93      2.25 o 
   1   2   8        0.17       -0.33      2.04 o 
   2   2   8        2.85        2.97      2.70 o 
  -2   3   8        1.36        3.32      3.00 o 
  -1   3   8        0.13        1.99      3.54 o 
   0   3   8       27.22       24.27      4.17 o 
   1   3   8       13.10        5.88      2.91 o 
   2   3   8       52.88       55.48      5.21 o 
  -2   4   8       75.53       69.77      5.38 o 
  -1   4   8       21.49       19.53      4.68 o 
   0   4   8       54.84       55.36      5.83 o 
   1   4   8       10.43       10.63      3.08 o 
   2   4   8        6.39        4.73      2.93 o 
  -2   5   8       23.67       26.52      4.03 o 
  -1   5   8        7.24        8.18      2.98 o 
   0   5   8       13.36       15.87      4.63 o 
   1   5   8        8.23        4.14      2.63 o 
   2   5   8        2.01        1.07      2.45 o 
  -2   6   8        0.11        1.45      2.51 o 
  -1   6   8        5.45        2.30      2.65 o 
   0   6   8        7.23        4.14      2.73 o 
   1   6   8        0.28       -1.07      2.22 o 
   2   6   8        0.57        1.26      2.44 o 
  -2   7   8        9.29        7.90      3.01 o 
  -1   7   8        0.43       -3.29      2.21 o 
   0   7   8        7.29        8.18      2.89 o 
   1   7   8       51.30       58.38      5.09 o 
  -2   8   8       12.17       13.24      2.80 o 
  -1   8   8       47.58       44.43      4.68 o 
   0   8   8        3.46        1.51      2.47 o 
   1   8   8       32.18       33.48      6.62 o 
  -2   9   8        1.74       -0.34      2.02 o 
  -1   9   8        7.45        8.65      2.41 o 
   0   9   8       45.83       44.60      3.86 o 
   1   9   8        9.56       14.82      3.68 o 
  -1  10   8       84.35       76.46      4.66 o 
   0  10   8        2.83        3.16      2.74 o 
   1  10   8      100.42       89.97      6.48 o 
  -1  11   8        0.76        3.03      2.09 o 
   0  11   8        0.07        0.75      2.21 o 
   1  11   8        0.39       -1.27      2.46 o 
  -1  12   8        3.11        0.32      2.55 o 
   0  12   8        1.90        2.59      2.67 o 
   0  13   8        0.83        0.25      2.56 o 
                                                 
